# Supplementary material for: 5-(1H-Indol-3-yl­methyl­idene)-2,2-di­methyl-1,3-dioxane-4,6-dione
Source: Acta Crystallogr Sect E Struct Rep Online. 2011 Jun 30;67(Pt 7):o1835. doi: 10.1107/S1600536811023944 (PMC3152020; doi:10.1107/S1600536811023944)
Supplement: Supplementary file 2 [file e-67-o1835-Isup2.hkl]

# 
# h,k,l, Fc-squared, Fo-squared, sigma(Fo-squared) and status flag 
# 
data_I
_shelx_title ' 110314_s1_sjy in P-1 No.2' 
_shelx_refln_list_code          4 
_shelx_F_calc_maximum      117.24 
_exptl_crystal_F_000       284.00 
_reflns_d_resolution_high  0.8000 
 
loop_ 
 _symmetry_equiv_pos_as_xyz 
 'x, y, z' 
 '-x, -y, -z' 
 
_cell_length_a     7.0228 
_cell_length_b     8.7021 
_cell_length_c    11.5668 
_cell_angle_alpha  80.281 
_cell_angle_beta   76.362 
_cell_angle_gamma  70.662 
 
_shelx_F_squared_multiplier     1.000 
 
loop_ 
 _refln_index_h 
 _refln_index_k 
 _refln_index_l 
 _refln_F_squared_calc 
 _refln_F_squared_meas 
 _refln_F_squared_sigma 
 _refln_observed_status 
   1   0   0     3023.57     2870.86      8.32 o 
   2   0   0      214.33      201.16      1.98 o 
   3   0   0      267.58      275.73      3.02 o 
   4   0   0        2.28        0.98      0.50 o 
   5   0   0        3.13        2.04      0.66 o 
   6   0   0        3.41        3.18      0.78 o 
   7   0   0        5.40        4.56      0.94 o 
   8   0   0       17.52       17.22      3.49 o 
  -7   1   0       52.02       59.52      7.23 o 
  -6   1   0       11.78       10.94      1.21 o 
  -5   1   0        5.65        6.09      0.89 o 
  -4   1   0       98.54      105.62      2.38 o 
  -3   1   0       33.04       34.83      1.19 o 
  -2   1   0     2244.45     2240.77      8.72 o 
  -1   1   0     2206.33     2144.47      8.99 o 
   1   1   0     1660.49     1560.35     11.50 o 
   2   1   0      217.09      217.96      2.57 o 
   3   1   0       24.50       23.45      1.00 o 
   4   1   0       80.13       75.56      2.29 o 
   5   1   0      108.37      102.08      3.21 o 
   6   1   0      222.88      230.72      6.90 o 
   7   1   0      236.08      245.95      7.75 o 
   8   1   0      124.18      128.55      8.73 o 
  -7   2   0        0.43        1.11      1.30 o 
  -6   2   0        8.44        7.48      1.39 o 
  -5   2   0       21.65       18.93      1.65 o 
  -4   2   0        6.22        7.75      0.68 o 
  -3   2   0      386.24      422.68      4.12 o 
  -2   2   0       49.25       65.99      1.52 o 
  -1   2   0       23.48       22.60      0.75 o 
   0   2   0      264.26      243.00      2.12 o 
   1   2   0     3806.70     3703.71     14.10 o 
   2   2   0       75.00       79.24      1.66 o 
   3   2   0       11.33        8.90      0.89 o 
   4   2   0       23.19       24.74      1.17 o 
   5   2   0       16.84       14.59      1.22 o 
   6   2   0       46.32       47.41      3.22 o 
   7   2   0        1.62        0.34      0.83 o 
   8   2   0        0.03        0.86      1.28 o 
  -7   3   0       58.60       60.25      4.86 o 
  -6   3   0        0.47        0.29      1.07 o 
  -5   3   0       43.27       40.99      3.40 o 
  -4   3   0       29.71       29.24      1.52 o 
  -3   3   0      146.16      139.88      3.12 o 
  -2   3   0       45.55       62.65      2.33 o 
  -1   3   0      954.43      994.29      7.33 o 
   0   3   0        0.62        1.59      0.35 o 
   1   3   0      492.42      484.78      3.72 o 
   2   3   0      456.44      454.48      4.61 o 
   3   3   0      118.23      108.32      3.35 o 
   4   3   0       33.66       38.02      1.62 o 
   5   3   0        7.00        7.03      0.70 o 
   6   3   0       57.00       58.04      5.40 o 
   7   3   0       26.71       28.21      2.76 o 
   8   3   0       86.01       97.85      5.38 o 
  -6   4   0       15.08       21.15      2.91 o 
  -5   4   0        6.27        4.92      1.52 o 
  -4   4   0      131.95      118.51      9.08 o 
  -3   4   0      128.45      133.73      2.81 o 
  -2   4   0       85.22       91.50      2.29 o 
  -1   4   0      159.87      159.59      2.68 o 
   0   4   0        0.24        0.02      0.37 o 
   1   4   0       12.16       11.31      0.74 o 
   2   4   0      585.86      596.31      6.65 o 
   3   4   0      178.81      181.21      3.02 o 
   4   4   0        1.61        2.23      0.48 o 
   5   4   0       67.15       62.94      3.79 o 
   6   4   0      392.29      399.52      8.52 o 
   7   4   0      127.57      141.30      9.34 o 
   8   4   0       39.65       42.19      3.66 o 
  -5   5   0      122.97      101.40      5.98 o 
  -4   5   0        5.40        8.41      2.99 o 
  -3   5   0       23.03       21.16      2.37 o 
  -2   5   0      120.05      115.24      2.74 o 
  -1   5   0       35.03       32.20      1.36 o 
   0   5   0       27.09       27.50      1.44 o 
   1   5   0      367.24      365.21      5.85 o 
   2   5   0       26.73       22.84      1.47 o 
   3   5   0       63.89       66.58      2.36 o 
   4   5   0        0.20        0.07      0.46 o 
   5   5   0       16.85       16.22      1.04 o 
   6   5   0       15.55       13.46      1.89 o 
   7   5   0        3.25        5.64      2.24 o 
   8   5   0       79.64       92.28      8.28 o 
  -5   6   0        0.30        0.85      1.28 o 
  -4   6   0       31.49       37.23      3.54 o 
  -3   6   0      138.61      114.84      5.68 o 
  -2   6   0       41.99       33.11      2.92 o 
  -1   6   0       44.21       45.66      1.79 o 
   0   6   0       19.58       22.01      1.87 o 
   1   6   0       98.50       94.95      8.98 o 
   2   6   0       89.37       78.16      2.93 o 
   3   6   0      441.96      425.07      6.78 o 
   4   6   0       24.48       25.29      1.60 o 
   5   6   0        1.49        1.32      0.90 o 
   6   6   0       68.66       69.37      3.89 o 
   7   6   0       27.68       35.22      5.15 o 
   8   6   0       11.91        8.10      2.96 o 
  -4   7   0        0.58        0.46      1.74 o 
  -3   7   0       18.31       13.57      2.28 o 
  -2   7   0       46.22       53.96      3.91 o 
  -1   7   0        0.05        0.76      1.85 o 
   0   7   0        0.03        0.24      0.77 o 
   1   7   0      107.88      110.58      7.70 o 
   2   7   0       13.21        9.51      1.52 o 
   3   7   0        0.00       -0.11      0.61 o 
   4   7   0       35.59       38.71      2.16 o 
   5   7   0       52.77       53.55      3.64 o 
   6   7   0       29.44       25.12      4.22 o 
   7   7   0        4.55        2.64      1.94 o 
  -3   8   0        3.50        3.27      1.62 o 
  -2   8   0        0.04        1.00      1.99 o 
  -1   8   0       82.26       91.49      7.68 o 
   0   8   0       50.81       45.14      5.10 o 
   1   8   0        6.76        8.01      1.45 o 
   2   8   0      246.23      246.62      7.31 o 
   3   8   0        0.00       -0.91      0.91 o 
   4   8   0       45.63       47.34      3.72 o 
   5   8   0        0.01        0.55      0.98 o 
   6   8   0        3.00        0.52      1.87 o 
   7   8   0       14.63       14.36      3.62 o 
  -2   9   0       19.75       18.15      2.69 o 
  -1   9   0        0.37        2.03      2.53 o 
   0   9   0       15.89       18.64      3.78 o 
   1   9   0      315.10      305.82     13.29 o 
   2   9   0      133.20      141.29      5.92 o 
   3   9   0        0.01        1.74      0.93 o 
   4   9   0        2.35        4.72      1.71 o 
   5   9   0        0.12        0.94      1.97 o 
   6   9   0       62.22       67.79      7.36 o 
   0  10   0       50.95       48.18      6.09 o 
   1  10   0        0.01        2.97      2.07 o 
   2  10   0       87.29       90.73      7.40 o 
   3  10   0       59.40       60.50      4.28 o 
   4  10   0        0.09       -0.20      1.21 o 
   5  10   0       54.36       59.57      6.78 o 
  -4 -10   1        6.17       10.26      3.26 o 
  -3 -10   1      107.51      120.28      8.72 o 
  -2 -10   1        0.45        1.25      0.95 o 
  -1 -10   1       11.90       13.77      3.28 o 
   0 -10   1        0.54       -0.36      1.68 o 
  -6  -9   1        8.74       15.77      3.50 o 
  -5  -9   1       16.27       17.50      2.54 o 
  -4  -9   1       86.39       81.00      5.08 o 
  -3  -9   1       30.52       29.61      2.77 o 
  -2  -9   1      261.58      267.48      8.25 o 
  -1  -9   1      217.33      214.04      7.35 o 
   0  -9   1        0.19        2.13      2.10 o 
   1  -9   1        9.65       13.92      3.48 o 
   2  -9   1        8.85        7.29      1.90 o 
  -7  -8   1        8.50        8.06      2.99 o 
  -6  -8   1        0.30       -0.27      1.16 o 
  -5  -8   1       21.66       27.29      2.94 o 
  -4  -8   1       59.48       60.63      4.20 o 
  -3  -8   1      186.89      191.94      8.97 o 
  -2  -8   1        8.47       10.46      1.43 o 
  -1  -8   1       30.74       30.39      2.70 o 
   0  -8   1       89.43       84.41      4.24 o 
   1  -8   1       78.91       72.27      6.87 o 
   2  -8   1       15.50       17.40      2.82 o 
   3  -8   1        1.04        0.12      1.14 o 
  -7  -7   1        8.06       10.63      3.30 o 
  -6  -7   1       37.91       33.28      3.07 o 
  -5  -7   1       35.39       29.73      2.80 o 
  -4  -7   1      252.93      273.31      8.20 o 
  -3  -7   1        0.06        0.71      0.92 o 
  -2  -7   1      314.62      318.85      6.60 o 
  -1  -7   1       83.91       95.36      3.64 o 
   0  -7   1      199.25      194.66     10.21 o 
   1  -7   1       38.17       40.77      2.89 o 
   2  -7   1       56.54       66.70      6.52 o 
   3  -7   1       77.32       79.70      5.20 o 
   4  -7   1        0.04        0.52      1.86 o 
  -7  -6   1       31.11       33.04      5.12 o 
  -6  -6   1        6.61        9.89      1.68 o 
  -5  -6   1        3.30        3.96      1.35 o 
  -4  -6   1        1.52        2.03      0.54 o 
  -3  -6   1        1.66        1.24      0.67 o 
  -2  -6   1        8.37        9.19      1.35 o 
  -1  -6   1      139.43      135.12      3.96 o 
   0  -6   1      157.83      166.62      5.14 o 
   1  -6   1        2.20        2.63      0.64 o 
   2  -6   1       37.41       32.70      4.38 o 
   3  -6   1        2.10        2.08      1.40 o 
   4  -6   1       86.94       91.39      5.56 o 
   5  -6   1        4.59        4.41      1.93 o 
  -8  -5   1        3.54        1.85      1.50 o 
  -7  -5   1        0.11        0.46      1.65 o 
  -6  -5   1       81.63       80.89      4.05 o 
  -5  -5   1       42.39       42.47      2.92 o 
  -4  -5   1        1.01        1.08      0.79 o 
  -3  -5   1       42.34       39.47      2.05 o 
  -2  -5   1      115.11      125.06      2.81 o 
  -1  -5   1       93.24       87.13      4.24 o 
   0  -5   1        0.00        0.54      0.61 o 
   1  -5   1       92.57       86.30      3.12 o 
   2  -5   1        4.35        3.81      0.87 o 
   3  -5   1        3.01        2.57      1.04 o 
   4  -5   1       86.90       80.12      4.95 o 
   5  -5   1        3.99        3.28      3.89 o 
   6  -5   1        9.13       12.94      2.58 o 
  -8  -4   1       43.61       48.72      4.27 o 
  -7  -4   1       16.60       14.63      3.16 o 
  -6  -4   1      172.57      178.18      5.63 o 
  -5  -4   1       41.36       37.37      2.83 o 
  -4  -4   1       81.31       77.25      3.48 o 
  -3  -4   1      141.46      140.49      5.52 o 
  -2  -4   1       31.91       27.85      1.41 o 
  -1  -4   1       87.00       80.58      3.35 o 
   0  -4   1      141.50      140.80      2.79 o 
   1  -4   1        0.98        1.02      0.45 o 
   2  -4   1       85.72       92.83      2.39 o 
   3  -4   1       36.55       35.88      1.31 o 
   4  -4   1      248.07      229.71      7.81 o 
   5  -4   1      164.57      160.96      7.08 o 
   6  -4   1        9.58       15.66      2.60 o 
  -8  -3   1      114.04      111.81      5.95 o 
  -7  -3   1        8.31        4.83      1.99 o 
  -6  -3   1       18.68       19.75      1.82 o 
  -5  -3   1        1.84        1.48      0.36 o 
  -4  -3   1       42.36       39.50      2.35 o 
  -3  -3   1     1227.85     1220.93     12.99 o 
  -2  -3   1      268.45      260.37      6.15 o 
  -1  -3   1       63.99       66.71      1.61 o 
   0  -3   1        3.28        3.41      0.50 o 
   1  -3   1      901.32      911.91      6.63 o 
   2  -3   1       23.83       22.21      1.16 o 
   3  -3   1        5.08        5.60      0.76 o 
   4  -3   1        1.48        1.11      0.61 o 
   5  -3   1      222.48      209.01      7.61 o 
   6  -3   1        7.42        5.46      1.64 o 
   7  -3   1       21.69       23.08      3.12 o 
  -8  -2   1       18.21       13.30      2.82 o 
  -7  -2   1        0.36        0.33      0.92 o 
  -6  -2   1       17.51       16.40      1.62 o 
  -5  -2   1       86.80       85.94      3.58 o 
  -4  -2   1       97.60      101.59      2.75 o 
  -3  -2   1      324.08      324.92      5.79 o 
  -2  -2   1      671.41      667.71      6.64 o 
  -1  -2   1       19.00       20.46      0.62 o 
   0  -2   1      394.61      379.40      2.94 o 
   1  -2   1      327.53      329.55      2.83 o 
   2  -2   1      361.69      405.12      3.99 o 
   3  -2   1      200.10      221.93      3.56 o 
   4  -2   1       34.30       35.64      1.55 o 
   5  -2   1        1.28        2.33      0.74 o 
   6  -2   1      213.20      186.26     10.73 o 
   7  -2   1       66.44       66.35      5.92 o 
  -8  -1   1       29.98       24.27      3.94 o 
  -7  -1   1       64.64       71.52      4.30 o 
  -6  -1   1        0.59        0.39      0.74 o 
  -5  -1   1        9.68       10.16      1.12 o 
  -4  -1   1       19.44       20.63      1.17 o 
  -3  -1   1       25.82       24.31      0.93 o 
  -2  -1   1      165.00      156.97      1.75 o 
  -1  -1   1       74.16       60.53      3.67 o 
   0  -1   1     3933.59     3625.14     11.18 o 
   1  -1   1       34.32       33.16      0.76 o 
   2  -1   1      217.96      192.83      2.02 o 
   3  -1   1     3090.35     3227.91     12.89 o 
   4  -1   1      150.08      172.66      3.41 o 
   5  -1   1       27.37       26.59      1.63 o 
   6  -1   1        5.06        8.27      1.08 o 
   7  -1   1        1.44        1.21      0.88 o 
  -7   0   1        0.67        1.33      1.71 o 
  -6   0   1        4.72        2.88      1.70 o 
  -5   0   1        0.07        0.05      0.56 o 
  -4   0   1      122.47      124.22      3.65 o 
  -3   0   1        8.83       10.58      0.66 o 
  -2   0   1      579.22      535.17      3.87 o 
  -1   0   1     2316.92     2134.69      7.90 o 
   1   0   1      651.78      626.99      3.35 o 
   2   0   1      796.80      769.15      3.46 o 
   3   0   1      465.26      482.35      3.77 o 
   4   0   1      118.33      125.19      2.31 o 
   5   0   1       68.33       69.32      1.94 o 
   6   0   1        3.54        3.20      0.82 o 
   7   0   1       48.91       48.33      3.56 o 
   8   0   1       12.56       12.79      3.06 o 
  -7   1   1       20.89       19.21      3.50 o 
  -6   1   1      166.29      175.33      4.89 o 
  -5   1   1      293.35      303.85      5.31 o 
  -4   1   1        3.20        4.63      0.63 o 
  -3   1   1      187.38      190.74      3.68 o 
  -2   1   1      344.02      362.16      3.17 o 
  -1   1   1       27.48       19.72      0.68 o 
   0   1   1       20.61       23.98      1.57 o 
   1   1   1      917.31      860.87      4.91 o 
   2   1   1     1427.91     1398.65      6.49 o 
   3   1   1       82.11       80.64      1.97 o 
   4   1   1     1868.52     1888.53     12.09 o 
   5   1   1       58.94       64.01      2.73 o 
   6   1   1       29.31       31.99      2.57 o 
   7   1   1      159.33      160.79      6.15 o 
   8   1   1       20.97       17.51      3.15 o 
  -7   2   1        0.01       -0.46      1.08 o 
  -6   2   1        5.07        4.50      1.35 o 
  -5   2   1       65.15       61.19      2.37 o 
  -4   2   1       68.02       73.53      2.17 o 
  -3   2   1       79.81       78.46      1.63 o 
  -2   2   1       87.23       75.68      1.68 o 
  -1   2   1       78.45       70.48      1.57 o 
   0   2   1      124.58       98.61      2.41 o 
   1   2   1     1939.17     1823.51      8.94 o 
   2   2   1    13745.80    13068.18     41.15 o 
   3   2   1       72.79       81.17      1.61 o 
   4   2   1        1.40        1.11      0.42 o 
   5   2   1      166.79      163.46     10.44 o 
   6   2   1       28.61       26.44      2.34 o 
   7   2   1       52.10       49.59      3.48 o 
   8   2   1       20.34       22.12      2.54 o 
  -6   3   1        7.60        9.36      2.02 o 
  -5   3   1        0.01        0.64      1.07 o 
  -4   3   1       39.53       36.03      1.38 o 
  -3   3   1      168.77      184.04      8.40 o 
  -2   3   1      668.98      754.49     10.73 o 
  -1   3   1      419.41      422.20      6.93 o 
   0   3   1     1650.49     1629.74      7.05 o 
   1   3   1     1204.61     1186.05      7.69 o 
   2   3   1      413.65      410.35      4.33 o 
   3   3   1       50.58       48.83      1.58 o 
   4   3   1      170.70      160.75      3.00 o 
   5   3   1       16.49       16.75      0.99 o 
   6   3   1       45.52       40.11      4.48 o 
   7   3   1        7.82        7.76      1.51 o 
   8   3   1       14.39       21.72      3.89 o 
  -6   4   1        3.74        4.12      1.42 o 
  -5   4   1      225.66      207.87      7.98 o 
  -4   4   1       72.31       65.53      7.08 o 
  -3   4   1      151.94      150.84      5.65 o 
  -2   4   1       15.43       16.00      1.80 o 
  -1   4   1     1179.05     1218.34     17.61 o 
   0   4   1       10.62       14.09      1.42 o 
   1   4   1       27.80       33.28      1.48 o 
   2   4   1      166.30      166.77      3.04 o 
   3   4   1      340.43      354.37      4.91 o 
   4   4   1      219.63      231.87      5.36 o 
   5   4   1       14.42       13.63      1.10 o 
   6   4   1       29.05       35.82      4.32 o 
   7   4   1        1.69        0.60      1.56 o 
   8   4   1        7.06        5.48      2.48 o 
  -5   5   1        6.53        4.22      1.51 o 
  -4   5   1      167.72      166.77      7.00 o 
  -3   5   1       16.36       12.53      1.93 o 
  -2   5   1        4.00        4.22      1.22 o 
  -1   5   1       10.02        9.06      0.66 o 
   0   5   1        7.67       10.84      0.73 o 
   1   5   1      966.07      971.44      9.22 o 
   2   5   1       94.65       91.27      3.44 o 
   3   5   1       36.16       36.26      1.82 o 
   4   5   1      103.96       99.28      2.65 o 
   5   5   1      448.38      442.54      8.44 o 
   6   5   1        3.07        0.95      1.61 o 
   7   5   1        1.49        6.11      2.52 o 
   8   5   1       11.19       13.81      3.51 o 
  -5   6   1        0.02       -0.15      1.32 o 
  -4   6   1       46.12       41.71      3.79 o 
  -3   6   1       47.79       41.84      3.48 o 
  -2   6   1        2.35        2.48      1.19 o 
  -1   6   1       18.60       19.04      0.74 o 
   0   6   1      176.80      182.85      3.56 o 
   1   6   1       12.52       14.69      3.03 o 
   2   6   1        9.77       12.15      1.51 o 
   3   6   1       12.08       11.56      1.46 o 
   4   6   1       23.60       24.44      1.48 o 
   5   6   1      104.57       99.60      3.13 o 
   6   6   1        1.25       -0.19      1.55 o 
   7   6   1       63.74       61.86      6.60 o 
   8   6   1       83.38       81.55      8.01 o 
  -4   7   1        1.22        0.84      1.62 o 
  -3   7   1      245.82      235.66     11.28 o 
  -2   7   1        6.16        5.30      1.41 o 
  -1   7   1       10.70       10.13      2.96 o 
   0   7   1        4.55        4.28      0.75 o 
   1   7   1        0.60        0.51      0.59 o 
   2   7   1        5.00        6.56      1.07 o 
   3   7   1       25.98       22.86      1.79 o 
   4   7   1       42.36       36.62      2.25 o 
   5   7   1       47.84       50.03      5.45 o 
   6   7   1       22.39       21.29      3.97 o 
   7   7   1        0.29       -0.98      1.98 o 
   8   7   1        2.25       -2.15      2.15 o 
  -3   8   1       17.11       20.25      2.84 o 
  -2   8   1      141.33      161.44      7.03 o 
  -1   8   1      120.45      115.10      5.94 o 
   0   8   1      113.87      119.81      8.29 o 
   1   8   1        9.78        8.53      1.09 o 
   2   8   1      107.68      111.76      3.93 o 
   3   8   1       16.27       15.68      1.59 o 
   4   8   1        0.01       -0.72      0.72 o 
   5   8   1       31.48       25.98      4.29 o 
   6   8   1        0.08        1.43      1.99 o 
   7   8   1        0.04       -1.61      2.07 o 
  -2   9   1       55.76       52.21      6.60 o 
  -1   9   1       88.53      100.54      8.62 o 
   0   9   1        1.84        1.16      1.56 o 
   1   9   1       14.46       17.26      3.42 o 
   2   9   1        1.70        1.21      1.15 o 
   3   9   1      121.30      134.43      4.73 o 
   4   9   1       22.01       20.17      3.70 o 
   5   9   1       21.93       27.15      4.39 o 
   6   9   1       74.33       72.73      7.59 o 
   0  10   1        6.53        5.23      2.50 o 
   1  10   1       59.00       65.84      6.81 o 
   2  10   1       37.28       42.43      5.20 o 
   3  10   1        0.00        1.11      1.15 o 
   4  10   1        2.78        2.21      1.96 o 
   5  10   1       10.85        2.81      1.84 o 
  -4 -10   2      137.88      143.97      7.36 o 
  -3 -10   2        6.39        9.91      3.11 o 
  -2 -10   2       19.46       18.75      3.63 o 
  -1 -10   2       45.39       51.86      5.85 o 
  -5  -9   2        0.03        0.24      1.12 o 
  -4  -9   2        0.18       -2.03      2.97 o 
  -3  -9   2       49.13       50.19      4.09 o 
  -2  -9   2       19.59       16.47      2.07 o 
  -1  -9   2        8.89       10.51      2.39 o 
   0  -9   2       68.86       72.04      7.04 o 
   1  -9   2        6.72        3.03      2.19 o 
  -6  -8   2       24.99       25.14      3.19 o 
  -5  -8   2       49.02       45.84      3.87 o 
  -4  -8   2       21.83       25.65      4.80 o 
  -3  -8   2        5.84        7.41      1.21 o 
  -2  -8   2       16.06       16.45      2.20 o 
  -1  -8   2      297.84      311.90      7.49 o 
   0  -8   2       19.09       16.46      2.03 o 
   1  -8   2       15.48       22.53      4.09 o 
   2  -8   2       80.08       92.22      8.26 o 
   3  -8   2       14.82       17.80      2.82 o 
  -7  -7   2        0.25       -1.29      1.36 o 
  -6  -7   2        2.48        1.78      1.13 o 
  -5  -7   2       21.29       16.81      2.65 o 
  -4  -7   2       11.43       10.17      1.88 o 
  -3  -7   2       55.89       64.86      3.28 o 
  -2  -7   2      120.85      120.58      4.11 o 
  -1  -7   2       25.94       28.95      2.11 o 
   0  -7   2      329.69      330.05      6.99 o 
   1  -7   2      646.26      661.38     11.69 o 
   2  -7   2       70.84       69.68      6.72 o 
   3  -7   2        2.70        3.77      1.64 o 
   4  -7   2        7.68        5.79      1.66 o 
  -7  -6   2        1.14        1.87      1.50 o 
  -6  -6   2       19.84       19.22      2.75 o 
  -5  -6   2       43.72       46.21      3.43 o 
  -4  -6   2       92.97       90.47      4.59 o 
  -3  -6   2       38.11       36.45      1.97 o 
  -2  -6   2      133.69      147.08      4.13 o 
  -1  -6   2      129.39      129.20      3.98 o 
   0  -6   2      328.90      331.82      6.51 o 
   1  -6   2        5.74        7.54      1.34 o 
   2  -6   2      332.86      326.84      7.56 o 
   3  -6   2      117.61      128.11      6.20 o 
   4  -6   2        6.24        5.91      1.75 o 
   5  -6   2        4.89        2.95      1.51 o 
  -7  -5   2        3.91        3.88      2.22 o 
  -6  -5   2       14.86       15.33      2.04 o 
  -5  -5   2      188.60      188.58      6.42 o 
  -4  -5   2       34.56       35.10      3.00 o 
  -3  -5   2       61.14       70.95      2.28 o 
  -2  -5   2      751.38      757.35      7.18 o 
  -1  -5   2       25.61       25.54      1.66 o 
   0  -5   2       77.73       87.72      3.07 o 
   1  -5   2       64.89       68.63      2.39 o 
   2  -5   2       13.09       13.84      1.19 o 
   3  -5   2       31.37       31.83      2.02 o 
   4  -5   2      196.51      201.54      7.80 o 
   5  -5   2       17.52       16.91      2.61 o 
   6  -5   2       32.81       45.10      4.97 o 
  -8  -4   2       72.49       71.48      7.29 o 
  -7  -4   2        9.80       13.50      3.24 o 
  -6  -4   2        0.32        0.98      0.99 o 
  -5  -4   2       31.80       36.78      2.75 o 
  -4  -4   2        2.79        1.73      0.87 o 
  -3  -4   2       64.97       67.07      3.31 o 
  -2  -4   2       69.25       75.50      1.86 o 
  -1  -4   2      165.62      166.47      3.26 o 
   0  -4   2      233.96      231.84      4.53 o 
   1  -4   2        0.36       -0.33      0.50 o 
   2  -4   2       71.34       71.65      3.77 o 
   3  -4   2       10.25        8.97      0.86 o 
   4  -4   2        8.25        6.90      1.62 o 
   5  -4   2        4.18        3.88      1.44 o 
   6  -4   2        0.80        2.65      1.43 o 
  -8  -3   2       19.50       16.46      2.48 o 
  -7  -3   2      227.30      246.49     12.15 o 
  -6  -3   2       44.86       43.11      2.91 o 
  -5  -3   2        2.86        3.44      1.17 o 
  -4  -3   2      161.88      159.50      5.01 o 
  -3  -3   2        1.62        2.06      1.04 o 
  -2  -3   2        2.35        1.79      0.28 o 
  -1  -3   2       87.66       89.65      1.95 o 
   0  -3   2       36.25       41.32      1.44 o 
   1  -3   2      259.04      257.37      3.67 o 
   2  -3   2        5.29        6.26      0.66 o 
   3  -3   2       18.02       14.35      0.99 o 
   4  -3   2      100.45       96.27      3.12 o 
   5  -3   2        0.97        0.39      1.45 o 
   6  -3   2        7.96        3.15      1.89 o 
   7  -3   2        4.43        1.26      1.46 o 
  -8  -2   2       59.32       61.77      8.53 o 
  -7  -2   2       11.26       12.33      2.56 o 
  -6  -2   2       68.21       66.45      5.67 o 
  -5  -2   2      211.04      208.47      9.07 o 
  -4  -2   2      657.90      691.06     15.47 o 
  -3  -2   2        0.81        0.28      0.92 o 
  -2  -2   2        4.00        4.04      1.18 o 
  -1  -2   2      797.25      750.48      6.80 o 
   0  -2   2      140.05      149.42      1.98 o 
   1  -2   2      556.81      548.55      5.50 o 
   2  -2   2        0.70        1.28      0.39 o 
   3  -2   2      325.51      354.96      4.63 o 
   4  -2   2        0.17        0.58      0.57 o 
   5  -2   2       77.20       85.63      3.61 o 
   6  -2   2        0.54        1.39      1.49 o 
   7  -2   2        2.79        1.86      1.20 o 
  -8  -1   2       16.81       16.94      3.78 o 
  -7  -1   2       57.83       55.99      3.93 o 
  -6  -1   2      790.57      791.61     14.65 o 
  -5  -1   2       15.09       14.00      1.16 o 
  -4  -1   2       15.42       13.15      1.11 o 
  -3  -1   2        2.61        5.84      0.55 o 
  -2  -1   2      291.92      304.58      3.35 o 
  -1  -1   2      444.37      432.73      5.76 o 
   0  -1   2       56.63       55.93      1.30 o 
   1  -1   2        4.36        6.15      0.65 o 
   2  -1   2      179.42      176.53      2.11 o 
   3  -1   2      114.17      116.14      1.99 o 
   4  -1   2        0.08       -0.18      0.43 o 
   5  -1   2      196.40      206.19      3.98 o 
   6  -1   2        0.07        0.29      0.74 o 
   7  -1   2       58.03       57.61      4.35 o 
  -7   0   2      108.68      105.42      8.12 o 
  -6   0   2       16.51       18.73      1.66 o 
  -5   0   2       68.03       60.74      3.28 o 
  -4   0   2       18.49       21.20      1.45 o 
  -3   0   2       35.64       42.34      1.38 o 
  -2   0   2       72.84       89.72      1.58 o 
  -1   0   2      588.12      540.19      9.38 o 
   0   0   2      225.88      223.42      7.57 o 
   1   0   2      454.20      453.45      5.45 o 
   2   0   2      156.13      149.57      1.52 o 
   3   0   2        0.30        0.45      0.22 o 
   4   0   2      795.85      828.77      6.12 o 
   5   0   2        0.23        1.16      0.37 o 
   6   0   2        0.75        1.24      0.73 o 
   7   0   2        7.61        9.21      1.37 o 
   8   0   2       33.36       36.49      5.68 o 
  -7   1   2       17.88       18.38      3.69 o 
  -6   1   2      237.30      244.73      7.70 o 
  -5   1   2      573.74      593.06      8.44 o 
  -4   1   2      496.32      489.00      8.81 o 
  -3   1   2      212.57      204.75      3.21 o 
  -2   1   2      369.02      394.68      3.09 o 
  -1   1   2       84.86       84.70      1.35 o 
   0   1   2      927.68      842.55      5.59 o 
   1   1   2        0.02        1.21      0.55 o 
   2   1   2     1376.52     1318.64     15.20 o 
   3   1   2        3.03        1.51      0.35 o 
   4   1   2       35.70       33.78      1.68 o 
   5   1   2      320.12      328.89      6.00 o 
   6   1   2        7.15        6.72      1.33 o 
   7   1   2        6.98        4.79      1.98 o 
   8   1   2       18.05       24.38      3.83 o 
  -7   2   2       19.43       24.43      4.46 o 
  -6   2   2       24.02       19.25      2.42 o 
  -5   2   2        0.01        0.28      0.94 o 
  -4   2   2       13.07       14.18      0.96 o 
  -3   2   2      149.99      156.45      2.38 o 
  -2   2   2        2.13        2.23      0.64 o 
  -1   2   2        0.04        0.47      0.20 o 
   0   2   2      110.82      121.49      1.65 o 
   1   2   2    10376.16     9617.54     47.81 o 
   2   2   2    11873.93    11466.27     35.28 o 
   3   2   2        3.29        2.64      0.59 o 
   4   2   2       61.40       58.94      2.26 o 
   5   2   2       18.88       17.85      1.45 o 
   6   2   2        5.83        3.62      1.14 o 
   7   2   2       27.14       33.07      2.76 o 
   8   2   2        0.17        1.29      1.42 o 
  -6   3   2        7.06        8.24      1.89 o 
  -5   3   2       54.02       51.31      3.10 o 
  -4   3   2       24.70       27.86      2.17 o 
  -3   3   2        1.67        3.04      0.94 o 
  -2   3   2       10.48        9.99      1.19 o 
  -1   3   2      366.60      361.22      5.28 o 
   0   3   2     1058.46     1051.65      7.19 o 
   1   3   2        6.78        5.58      0.75 o 
   2   3   2     1489.96     1519.99      8.74 o 
   3   3   2       60.57       66.63      1.92 o 
   4   3   2       62.48       61.45      4.52 o 
   5   3   2       34.54       37.62      3.97 o 
   6   3   2      312.11      313.73      9.30 o 
   7   3   2       15.31       20.65      2.26 o 
   8   3   2      164.13      153.78      9.95 o 
  -6   4   2        0.08       -0.18      1.78 o 
  -5   4   2        4.30        5.92      1.81 o 
  -4   4   2        0.05       -0.18      1.78 o 
  -3   4   2        1.39        2.57      1.71 o 
  -2   4   2        0.17       -0.83      0.83 o 
  -1   4   2      132.80      146.54      4.42 o 
   0   4   2       25.62       19.50      0.84 o 
   1   4   2       77.42       73.44      2.78 o 
   2   4   2     2049.14     2027.99     25.45 o 
   3   4   2       19.29       15.29      1.07 o 
   4   4   2     1635.75     1653.43     19.18 o 
   5   4   2       92.04       92.75      6.40 o 
   6   4   2        3.46        3.37      1.84 o 
   7   4   2        2.47        1.99      0.99 o 
   8   4   2       32.54       34.86      5.15 o 
  -5   5   2       52.48       58.52      4.58 o 
  -4   5   2        0.11        0.64      1.09 o 
  -3   5   2      126.70      113.23      5.26 o 
  -2   5   2      160.94      150.37      5.48 o 
  -1   5   2       29.36       33.83      2.37 o 
   0   5   2      440.61      486.20      6.26 o 
   1   5   2      119.16      106.68      2.87 o 
   2   5   2        1.22        2.86      0.89 o 
   3   5   2     1343.13     1318.95     14.74 o 
   4   5   2        0.01       -0.68      1.35 o 
   5   5   2        0.94        0.97      1.66 o 
   6   5   2       16.71       21.56      3.55 o 
   7   5   2        0.62       -0.02      1.39 o 
   8   5   2       18.58       16.38      3.65 o 
  -5   6   2        2.53        3.02      3.20 o 
  -4   6   2       70.64       70.50      4.85 o 
  -3   6   2      152.82      147.51      6.94 o 
  -2   6   2        0.16        0.21      0.97 o 
  -1   6   2       92.43       85.15      4.09 o 
   0   6   2       44.12       39.39      1.63 o 
   1   6   2       45.98       51.93      3.19 o 
   2   6   2        8.22        7.19      2.27 o 
   3   6   2      209.75      213.12      5.98 o 
   4   6   2       88.11      101.57      4.16 o 
   5   6   2        0.56        0.58      0.70 o 
   6   6   2       56.51       59.15      6.01 o 
   7   6   2       15.54       12.09      3.33 o 
   8   6   2       80.59       73.81      7.62 o 
  -4   7   2       10.57       16.19      2.67 o 
  -3   7   2       20.74       16.07      5.28 o 
  -2   7   2       69.45       62.86      5.47 o 
  -1   7   2       16.92       13.86      2.02 o 
   0   7   2        5.59        5.95      1.08 o 
   1   7   2       40.90       39.64      2.63 o 
   2   7   2       27.02       30.93      2.44 o 
   3   7   2       26.38       25.43      2.95 o 
   4   7   2       45.32       47.27      3.10 o 
   5   7   2        0.05       -0.50      0.78 o 
   6   7   2       56.25       46.65      5.49 o 
   7   7   2       65.05       72.75      7.29 o 
   8   7   2        5.98        7.48      3.15 o 
  -3   8   2        8.40        8.56      1.98 o 
  -2   8   2       30.22       25.75      2.90 o 
  -1   8   2       54.56       46.65      3.52 o 
   0   8   2        4.25        5.75      1.64 o 
   1   8   2       80.60       82.02      5.05 o 
   2   8   2        0.12        1.87      1.07 o 
   3   8   2        0.89        0.99      0.98 o 
   4   8   2       31.77       35.85      2.91 o 
   5   8   2       49.31       65.19      6.31 o 
   6   8   2        0.06        1.12      2.12 o 
   7   8   2       25.64       33.00      5.34 o 
  -2   9   2        0.02        0.76      1.98 o 
  -1   9   2       67.39       62.89      7.00 o 
   0   9   2       57.06       68.83      6.90 o 
   1   9   2        0.40       -0.02      1.51 o 
   2   9   2       16.64       16.66      2.12 o 
   3   9   2       10.10        8.33      1.61 o 
   4   9   2        9.23        8.06      1.97 o 
   5   9   2       13.85       18.09      3.66 o 
   6   9   2       26.18       30.31      4.92 o 
   0  10   2        0.93       -1.55      1.55 o 
   1  10   2      151.04      163.10     10.68 o 
   2  10   2       11.37       12.65      3.16 o 
   3  10   2       39.74       41.40      3.45 o 
   4  10   2       94.07      103.23      8.06 o 
   5  10   2       34.23       35.46      5.01 o 
  -3 -10   3        5.36        9.21      2.32 o 
  -2 -10   3       23.37       20.59      3.84 o 
  -1 -10   3        4.89        3.92      1.60 o 
  -5  -9   3       34.98       43.57      4.14 o 
  -4  -9   3       47.61       43.87      3.98 o 
  -3  -9   3        2.57        1.53      2.35 o 
  -2  -9   3        9.67       11.03      1.65 o 
  -1  -9   3       12.11        9.03      1.56 o 
   0  -9   3        4.00        4.21      1.70 o 
   1  -9   3        2.49        3.90      2.15 o 
  -6  -8   3        0.08        0.42      1.38 o 
  -5  -8   3        3.20        3.17      1.97 o 
  -4  -8   3        1.26        1.07      1.11 o 
  -3  -8   3        7.24        5.59      1.64 o 
  -2  -8   3      125.42      132.64      4.75 o 
  -1  -8   3       32.71       30.01      2.36 o 
   0  -8   3       17.86       18.54      1.91 o 
   1  -8   3       88.72       89.01      7.65 o 
   2  -8   3        0.17        1.26      1.81 o 
   3  -8   3       11.36       19.34      3.85 o 
  -7  -7   3       71.50       69.32      7.64 o 
  -6  -7   3       86.97       91.02      5.36 o 
  -5  -7   3        6.35        6.71      1.74 o 
  -4  -7   3       84.57       82.95      4.88 o 
  -3  -7   3       56.50       57.65      2.75 o 
  -2  -7   3      112.22      112.53      4.03 o 
  -1  -7   3       44.05       46.08      2.70 o 
   0  -7   3      364.39      362.87      7.62 o 
   1  -7   3        2.10        0.79      0.80 o 
   2  -7   3       68.00       63.99      6.51 o 
   3  -7   3       29.27       25.43      4.40 o 
   4  -7   3        0.05       -0.70      1.44 o 
  -7  -6   3        1.92        2.36      2.35 o 
  -6  -6   3        5.32        5.97      1.54 o 
  -5  -6   3       13.24       16.31      2.56 o 
  -4  -6   3       90.24       98.67     13.50 o 
  -3  -6   3       25.59       26.45      2.20 o 
  -2  -6   3      918.08      926.60     10.90 o 
  -1  -6   3       36.07       36.23      2.67 o 
   0  -6   3       72.54       75.51      3.24 o 
   1  -6   3      480.47      469.31      8.22 o 
   2  -6   3       23.23       21.22      2.24 o 
   3  -6   3       13.17        7.56      2.56 o 
   4  -6   3       25.16       30.78      3.38 o 
   5  -6   3        9.30       10.65      2.40 o 
  -7  -5   3       67.20       64.06      6.89 o 
  -6  -5   3        0.78        0.25      1.03 o 
  -5  -5   3        0.30        1.16      0.93 o 
  -4  -5   3       12.60       11.52      1.71 o 
  -3  -5   3      313.18      329.49     10.44 o 
  -2  -5   3       21.37       18.35      1.15 o 
  -1  -5   3      377.15      381.57      6.50 o 
   0  -5   3        0.56        1.16      0.66 o 
   1  -5   3        9.42       12.50      1.63 o 
   2  -5   3      495.69      470.32      7.82 o 
   3  -5   3      162.31      155.57      5.40 o 
   4  -5   3       11.56       12.68      2.21 o 
   5  -5   3       16.39       12.04      2.24 o 
  -7  -4   3        6.81        9.60      2.56 o 
  -6  -4   3        3.01        3.97      1.33 o 
  -5  -4   3       28.72       25.36      2.44 o 
  -4  -4   3        0.30        0.70      0.87 o 
  -3  -4   3       26.57       26.79      2.27 o 
  -2  -4   3       87.64       82.27      1.98 o 
  -1  -4   3      472.09      468.22      5.48 o 
   0  -4   3        2.19        3.27      0.81 o 
   1  -4   3       26.23       19.94      1.50 o 
   2  -4   3      301.84      300.75      5.76 o 
   3  -4   3       14.37       17.88      1.87 o 
   4  -4   3       62.66       51.87      3.84 o 
   5  -4   3        6.47        5.52      1.57 o 
   6  -4   3       68.44       67.47      5.07 o 
  -7  -3   3        0.00       -0.32      1.25 o 
  -6  -3   3       25.13       27.28      2.56 o 
  -5  -3   3        2.55        2.54      1.86 o 
  -4  -3   3      178.16      189.93      5.83 o 
  -3  -3   3       24.29       23.06      2.07 o 
  -2  -3   3        1.87        1.57      0.77 o 
  -1  -3   3       91.64      105.23      2.25 o 
   0  -3   3     2627.69     2795.37     15.04 o 
   1  -3   3       65.79       67.29      2.04 o 
   2  -3   3      247.37      248.30      4.05 o 
   3  -3   3       46.26       40.21      1.92 o 
   4  -3   3       66.12       64.80      2.92 o 
   5  -3   3        3.39        2.73      1.27 o 
   6  -3   3        0.05       -0.99      1.22 o 
   7  -3   3        0.04       -1.40      1.40 o 
  -7  -2   3       26.62       26.45      2.90 o 
  -6  -2   3      314.25      333.54     12.75 o 
  -5  -2   3       97.74      105.85      6.73 o 
  -4  -2   3       42.23       40.87      3.98 o 
  -3  -2   3      610.84      635.26     14.01 o 
  -2  -2   3       77.32       77.37      1.80 o 
  -1  -2   3      574.39      578.48      5.91 o 
   0  -2   3       19.26       17.61      0.86 o 
   1  -2   3      124.37      141.24      2.05 o 
   2  -2   3      119.20      124.64      2.37 o 
   3  -2   3       13.86       13.70      1.01 o 
   4  -2   3        0.32        1.39      0.84 o 
   5  -2   3       85.58       81.29      3.45 o 
   6  -2   3      236.90      218.54      8.26 o 
   7  -2   3       31.96       30.40      4.74 o 
  -7  -1   3      170.90      166.62      6.96 o 
  -6  -1   3        0.14        1.92      1.05 o 
  -5  -1   3      275.43      274.99      6.00 o 
  -4  -1   3       14.41       13.03      1.22 o 
  -3  -1   3       70.50       69.78      2.25 o 
  -2  -1   3       29.67       30.34      1.42 o 
  -1  -1   3     1262.85     1234.97     11.61 o 
   0  -1   3       19.50       18.66      1.04 o 
   1  -1   3      588.09      605.25      7.30 o 
   2  -1   3       76.43       79.64      1.75 o 
   3  -1   3      116.04      117.50      1.88 o 
   4  -1   3        3.40        5.36      0.70 o 
   5  -1   3        3.22        4.59      1.00 o 
   6  -1   3       20.45       20.31      1.90 o 
   7  -1   3       82.90       96.42      8.25 o 
  -7   0   3       12.70       11.58      3.07 o 
  -6   0   3       11.29        9.92      1.72 o 
  -5   0   3      106.49      111.28      4.45 o 
  -4   0   3        9.63       11.83      1.14 o 
  -3   0   3      431.81      459.58      6.86 o 
  -2   0   3     1353.37     1410.95      9.85 o 
  -1   0   3     1381.40     1360.85     11.31 o 
   0   0   3     1054.11     1028.58     11.53 o 
   1   0   3       51.53       54.86      2.20 o 
   2   0   3       44.10       46.19      1.36 o 
   3   0   3       20.24       17.28      0.89 o 
   4   0   3        3.52        3.29      0.93 o 
   5   0   3       34.60       37.16      2.77 o 
   6   0   3       12.30        8.83      3.44 o 
   7   0   3       35.92       44.17      3.65 o 
   8   0   3       45.68       42.70      5.87 o 
  -7   1   3        0.88        3.03      2.18 o 
  -6   1   3       49.76       45.22      3.35 o 
  -5   1   3       31.11       30.22      1.96 o 
  -4   1   3      386.89      385.22      9.54 o 
  -3   1   3        6.89        9.12      0.76 o 
  -2   1   3        1.43        1.76      0.51 o 
  -1   1   3      154.87      135.79      2.36 o 
   0   1   3      721.12      705.67     11.63 o 
   1   1   3      803.32      757.11      8.14 o 
   2   1   3       71.80       72.23      5.72 o 
   3   1   3        0.35        1.12      0.65 o 
   4   1   3      211.20      210.55      3.98 o 
   5   1   3      454.49      468.71      7.01 o 
   6   1   3       18.29       17.08      1.58 o 
   7   1   3       11.05       14.05      1.60 o 
   8   1   3        0.02        1.35      1.27 o 
  -7   2   3       14.35       13.77      3.69 o 
  -6   2   3       53.37       51.17      3.95 o 
  -5   2   3       98.16      101.66      5.02 o 
  -4   2   3        3.72        4.37      0.62 o 
  -3   2   3        5.70        6.78      0.80 o 
  -2   2   3      118.39      121.66      2.10 o 
  -1   2   3       15.28       22.63      0.79 o 
   0   2   3     1479.96     1378.88      8.24 o 
   1   2   3       11.68        6.75      0.60 o 
   2   2   3       14.70       13.43      0.87 o 
   3   2   3      106.82      100.49      4.84 o 
   4   2   3       22.11       25.60      1.32 o 
   5   2   3      233.67      227.92      4.66 o 
   6   2   3      135.51      131.62      4.03 o 
   7   2   3       29.14       24.67      2.37 o 
   8   2   3        4.43        4.74      2.26 o 
  -6   3   3       23.33       26.02      3.06 o 
  -5   3   3       74.78       70.75      4.44 o 
  -4   3   3      263.97      264.94      6.50 o 
  -3   3   3      642.38      588.14     15.21 o 
  -2   3   3       42.91       40.35      2.10 o 
  -1   3   3       42.94       46.29      1.25 o 
   0   3   3        6.23        7.73      0.48 o 
   1   3   3       67.19       66.35      1.86 o 
   2   3   3      171.94      170.86      5.19 o 
   3   3   3       83.61       80.52      2.09 o 
   4   3   3     1189.35     1122.47     55.44 o 
   5   3   3      354.26      362.86     12.19 o 
   6   3   3      260.86      265.69      8.39 o 
   7   3   3       89.42       86.25      7.04 o 
   8   3   3        6.42        1.01      1.75 o 
  -6   4   3       24.08       31.42      4.87 o 
  -5   4   3       31.60       42.26      3.03 o 
  -4   4   3       32.14       29.42      2.34 o 
  -3   4   3       19.04       16.14      1.86 o 
  -2   4   3       79.64       74.31      3.00 o 
  -1   4   3      102.23      103.75      3.74 o 
   0   4   3       16.08       17.11      0.80 o 
   1   4   3       13.17       10.74      0.61 o 
   2   4   3      119.94      128.06      4.06 o 
   3   4   3     4087.54     4002.54     21.17 o 
   4   4   3     1563.02     1602.27     22.60 o 
   5   4   3       41.68       43.90      4.55 o 
   6   4   3      213.92      200.35     10.12 o 
   7   4   3        3.58        2.11      1.67 o 
   8   4   3        0.46        1.61      2.06 o 
  -5   5   3       20.72       22.17      2.86 o 
  -4   5   3       30.58       31.23      3.07 o 
  -3   5   3        9.17        7.40      2.14 o 
  -2   5   3       31.99       24.40      2.57 o 
  -1   5   3      226.07      230.29      6.08 o 
   0   5   3      107.11      109.08      2.31 o 
   1   5   3      217.02      214.84      4.12 o 
   2   5   3      333.67      339.95      7.05 o 
   3   5   3        1.35        1.27      1.39 o 
   4   5   3        0.38        0.63      0.50 o 
   5   5   3       52.25       45.95      3.85 o 
   6   5   3       80.29       97.03      7.39 o 
   7   5   3        8.62       10.44      2.62 o 
   8   5   3       17.93       16.13      3.67 o 
  -4   6   3       11.63       11.22      2.64 o 
  -3   6   3       48.36       40.10      3.41 o 
  -2   6   3        1.42        0.68      0.97 o 
  -1   6   3      136.47      134.11      5.01 o 
   0   6   3      158.28      167.33      2.87 o 
   1   6   3      286.23      306.99      6.79 o 
   2   6   3        8.05        9.65      2.78 o 
   3   6   3        0.44        0.38      0.86 o 
   4   6   3      127.05      120.32      8.08 o 
   5   6   3        3.12        5.40      2.08 o 
   6   6   3      116.57      119.68      8.34 o 
   7   6   3       36.79       42.92      5.48 o 
   8   6   3        8.56       13.23      3.55 o 
  -4   7   3       15.99       14.35      2.55 o 
  -3   7   3        2.86        1.43      1.14 o 
  -2   7   3       53.99       49.42      3.92 o 
  -1   7   3       26.68       31.03      2.62 o 
   0   7   3       24.24       23.19      1.63 o 
   1   7   3       17.45       14.67      3.16 o 
   2   7   3      218.41      235.83      6.66 o 
   3   7   3      239.98      216.71      8.34 o 
   4   7   3       10.06       11.42      1.98 o 
   5   7   3       57.69       57.72      3.56 o 
   6   7   3       47.16       36.75      5.03 o 
   7   7   3       18.13       14.83      3.59 o 
   8   7   3       11.50       22.33      4.56 o 
  -3   8   3       31.11       26.32      4.86 o 
  -2   8   3        1.19       -0.01      1.92 o 
  -1   8   3       76.97       69.97      7.10 o 
   0   8   3        5.10        4.69      2.20 o 
   1   8   3        0.19        1.03      1.03 o 
   2   8   3      129.85      133.32     16.92 o 
   3   8   3       77.44       74.97      4.12 o 
   4   8   3        0.08        2.43      1.24 o 
   5   8   3        9.51       11.53      1.79 o 
   6   8   3        1.29       -0.86      1.82 o 
   7   8   3       13.25       12.99      3.55 o 
  -2   9   3       53.44       43.94      6.32 o 
  -1   9   3       34.22       30.55      5.05 o 
   0   9   3       16.78       15.09      3.66 o 
   1   9   3       24.51       30.67      4.54 o 
   2   9   3        5.50        4.26      1.94 o 
   3   9   3        0.08        0.59      0.93 o 
   4   9   3        2.80        7.09      2.89 o 
   5   9   3        6.11        4.52      2.41 o 
   6   9   3        2.78        2.09      1.82 o 
   7   9   3       37.63       44.64      6.14 o 
   0  10   3        7.22       10.42      3.42 o 
   1  10   3       55.10       51.77      6.27 o 
   2  10   3       22.55       27.87      4.47 o 
   3  10   3        1.07        1.50      1.30 o 
   4  10   3        9.02        5.34      1.46 o 
   5  10   3        4.67        9.75      2.97 o 
  -4  -9   4      155.61      151.80      7.54 o 
  -3  -9   4      117.96      108.76      6.30 o 
  -2  -9   4       20.95       29.00      4.88 o 
  -1  -9   4       28.65       34.12      2.73 o 
   0  -9   4       24.52       26.77      3.41 o 
   1  -9   4        2.70        6.06      2.71 o 
  -5  -8   4       37.28       36.66      3.75 o 
  -4  -8   4        7.77        9.71      2.57 o 
  -3  -8   4       82.14       75.77      4.99 o 
  -2  -8   4      206.73      207.24      6.10 o 
  -1  -8   4       78.56       78.41      3.87 o 
   0  -8   4        5.13        3.99      1.21 o 
   1  -8   4       74.23       65.15      6.65 o 
   2  -8   4        4.63        7.17      2.73 o 
  -6  -7   4       82.78       79.88      5.47 o 
  -5  -7   4        1.91        2.37      1.30 o 
  -4  -7   4       34.17       32.27      3.20 o 
  -3  -7   4        1.22        1.14      1.11 o 
  -2  -7   4       47.55       43.63      2.59 o 
  -1  -7   4        5.18        6.87      1.27 o 
   0  -7   4        6.63        7.02      1.85 o 
   1  -7   4      275.04      273.50      6.94 o 
   2  -7   4        3.35        4.38      2.31 o 
   3  -7   4       12.04       11.27      3.14 o 
   4  -7   4       18.88       29.26      7.40 o 
  -7  -6   4       12.72       13.12      3.75 o 
  -6  -6   4       65.54       61.70      4.44 o 
  -5  -6   4      114.46      118.19      5.88 o 
  -4  -6   4       29.04       34.38      4.43 o 
  -3  -6   4       55.90       52.07      3.72 o 
  -2  -6   4       66.15       67.39      2.95 o 
  -1  -6   4        1.24        1.49      1.02 o 
   0  -6   4      509.28      491.67     13.13 o 
   1  -6   4       11.40        8.86      1.27 o 
   2  -6   4       17.22       18.79      1.81 o 
   3  -6   4        6.16        3.49      1.93 o 
   4  -6   4       62.13       63.30      4.87 o 
   5  -6   4        8.44       10.68      2.44 o 
  -7  -5   4       57.37       52.85      6.43 o 
  -6  -5   4        5.71       11.05      3.27 o 
  -5  -5   4       35.78       43.04      3.51 o 
  -4  -5   4       21.76       18.85      2.32 o 
  -3  -5   4        0.32        0.68      1.78 o 
  -2  -5   4        0.06        0.63      0.52 o 
  -1  -5   4      192.91      182.80      4.66 o 
   0  -5   4       16.34       15.19      1.52 o 
   1  -5   4        0.37        0.80      0.80 o 
   2  -5   4     1235.17     1220.51     13.57 o 
   3  -5   4      266.01      279.70      7.72 o 
   4  -5   4        2.38        2.15      1.31 o 
   5  -5   4        7.12        7.32      1.94 o 
  -7  -4   4        3.25        1.12      1.65 o 
  -6  -4   4        6.96        8.73      2.30 o 
  -5  -4   4        0.81        1.49      1.35 o 
  -4  -4   4       27.37       31.66      2.77 o 
  -3  -4   4       25.18       23.90      2.29 o 
  -2  -4   4        8.71        7.45      0.88 o 
  -1  -4   4       33.78       36.06      1.60 o 
   0  -4   4     1545.18     1607.78     14.16 o 
   1  -4   4       15.35       10.12      1.28 o 
   2  -4   4        5.31        5.46      1.22 o 
   3  -4   4      715.43      705.16      9.81 o 
   4  -4   4      308.69      295.88      9.23 o 
   5  -4   4        3.75        3.41      1.38 o 
   6  -4   4       15.81       12.32      2.43 o 
  -7  -3   4       18.07       23.87      4.20 o 
  -6  -3   4       10.29       10.08      1.76 o 
  -5  -3   4       42.10       47.73      3.28 o 
  -4  -3   4        0.65        1.84      1.94 o 
  -3  -3   4      350.41      354.66      8.07 o 
  -2  -3   4        0.05        0.53      0.81 o 
  -1  -3   4      671.89      767.47      8.27 o 
   0  -3   4        7.28       13.59      1.22 o 
   1  -3   4      406.66      416.89      6.46 o 
   2  -3   4       36.62       35.36      1.98 o 
   3  -3   4      101.03       98.10      3.36 o 
   4  -3   4        0.29        0.27      0.77 o 
   5  -3   4        0.00        0.85      0.78 o 
   6  -3   4       56.89       61.24      4.73 o 
   7  -3   4       15.35       18.45      5.08 o 
  -7  -2   4       15.30       18.68      3.85 o 
  -6  -2   4      119.86      113.15      7.63 o 
  -5  -2   4       18.16       15.13      2.81 o 
  -4  -2   4       17.80       21.27      3.14 o 
  -3  -2   4       15.78        7.42      1.02 o 
  -2  -2   4        3.66        5.45      0.69 o 
  -1  -2   4       37.08       34.93      1.59 o 
   0  -2   4       31.31       35.19      1.68 o 
   1  -2   4      982.36     1001.30     11.72 o 
   2  -2   4      311.59      322.07      5.44 o 
   3  -2   4        3.27        4.25      0.84 o 
   4  -2   4      565.73      586.31      8.96 o 
   5  -2   4       17.96       16.70      1.95 o 
   6  -2   4       24.41       27.73      2.32 o 
   7  -2   4        0.00       -2.46      2.46 o 
  -7  -1   4       35.66       39.33      5.38 o 
  -6  -1   4       42.78       38.28      3.26 o 
  -5  -1   4       89.56       89.29      3.39 o 
  -4  -1   4        6.45        6.70      0.92 o 
  -3  -1   4      128.24      133.62      3.41 o 
  -2  -1   4     1117.68     1139.07     18.09 o 
  -1  -1   4      324.16      327.52      8.62 o 
   0  -1   4       36.35       34.72      2.02 o 
   1  -1   4      398.40      403.54      6.17 o 
   2  -1   4      248.76      270.32      5.47 o 
   3  -1   4      265.22      272.11      4.70 o 
   4  -1   4        0.06        0.03      0.57 o 
   5  -1   4       14.35       13.56      1.87 o 
   6  -1   4       58.66       51.33      3.89 o 
   7  -1   4        0.16        1.81      1.78 o 
  -7   0   4       18.68       19.37      3.79 o 
  -6   0   4       10.83       11.49      1.85 o 
  -5   0   4        3.82        4.01      0.88 o 
  -4   0   4       39.72       37.73      4.08 o 
  -3   0   4      570.31      612.63      8.42 o 
  -2   0   4       59.91       69.64      2.14 o 
  -1   0   4      376.94      403.36      6.43 o 
   0   0   4        1.92        2.49      0.79 o 
   1   0   4      201.98      185.53      8.82 o 
   2   0   4        0.56        0.44      0.51 o 
   3   0   4      403.74      410.33      4.76 o 
   4   0   4        4.08        3.03      0.76 o 
   5   0   4        2.00        0.69      1.30 o 
   6   0   4       24.08       21.06      2.35 o 
   7   0   4       84.89       89.58      5.10 o 
   8   0   4       21.84       20.40      4.45 o 
  -7   1   4        3.93        3.65      2.25 o 
  -6   1   4        9.48       21.92      4.06 o 
  -5   1   4      913.71      907.49     16.12 o 
  -4   1   4      400.93      403.46      6.61 o 
  -3   1   4      137.19      137.77      4.76 o 
  -2   1   4       31.88       28.84      1.11 o 
  -1   1   4       44.64       60.48      3.75 o 
   0   1   4      621.58      626.94      9.97 o 
   1   1   4      227.06      211.62      4.95 o 
   2   1   4      186.89      189.39      6.66 o 
   3   1   4       23.10       22.16      1.12 o 
   4   1   4        1.94        1.34      2.00 o 
   5   1   4       64.07       69.75      3.75 o 
   6   1   4       38.06       33.78      2.94 o 
   7   1   4       29.73       32.35      4.55 o 
   8   1   4        2.86        6.66      2.56 o 
  -6   2   4       10.92       14.78      4.13 o 
  -5   2   4       25.26       21.77      2.66 o 
  -4   2   4      383.66      353.57      9.85 o 
  -3   2   4       47.62       50.47      1.99 o 
  -2   2   4       17.40       16.79      0.92 o 
  -1   2   4      151.73      163.42      2.43 o 
   0   2   4      673.29      718.37      6.76 o 
   1   2   4       14.56       16.39      0.96 o 
   2   2   4       95.07       99.07      4.97 o 
   3   2   4       11.41       11.46      1.25 o 
   4   2   4       16.69       16.79      2.16 o 
   5   2   4       47.01       46.60      2.54 o 
   6   2   4       15.76       17.23      1.46 o 
   7   2   4       84.61       78.54      4.75 o 
   8   2   4        2.05        2.43      1.77 o 
  -6   3   4       10.45       15.33      2.38 o 
  -5   3   4        4.03        4.81      1.54 o 
  -4   3   4      923.68      928.15     15.51 o 
  -3   3   4      292.84      294.61      4.74 o 
  -2   3   4        5.40        6.20      0.93 o 
  -1   3   4      127.82      135.18      3.38 o 
   0   3   4       92.99       94.54      1.84 o 
   1   3   4       14.49       14.87      1.24 o 
   2   3   4      139.18      126.98      2.95 o 
   3   3   4        6.82        7.07      0.89 o 
   4   3   4      134.71      130.10      4.48 o 
   5   3   4       30.56       28.77      1.70 o 
   6   3   4      142.06      137.26      3.76 o 
   7   3   4       12.08        9.55      2.64 o 
   8   3   4       10.85        9.88      2.66 o 
  -5   4   4        7.86        4.25      1.72 o 
  -4   4   4        1.40        1.35      1.06 o 
  -3   4   4      356.09      352.86      9.28 o 
  -2   4   4        1.19        0.84      0.78 o 
  -1   4   4       89.44       76.53      3.32 o 
   0   4   4        2.38        4.19      0.62 o 
   1   4   4        4.26        4.57      1.01 o 
   2   4   4       48.07       58.63      3.77 o 
   3   4   4      883.06      907.12     17.57 o 
   4   4   4      612.27      611.15     10.58 o 
   5   4   4       11.72       10.15      1.91 o 
   6   4   4      109.36      108.74      6.67 o 
   7   4   4        1.77        2.26      1.85 o 
   8   4   4       79.61       70.98      7.17 o 
  -5   5   4        3.30        3.49      2.15 o 
  -4   5   4       42.61       47.25      5.52 o 
  -3   5   4        0.07        0.02      1.41 o 
  -2   5   4       52.71       47.70      3.20 o 
  -1   5   4       59.70       58.32      3.09 o 
   0   5   4        5.43        5.05      0.56 o 
   1   5   4      152.42      153.69      3.71 o 
   2   5   4      498.66      502.22     12.08 o 
   3   5   4       23.09       22.39      1.24 o 
   4   5   4       73.21       72.06      3.01 o 
   5   5   4       76.74       75.67      6.15 o 
   6   5   4       87.55       92.68      7.25 o 
   7   5   4       80.65       87.98      7.58 o 
   8   5   4       30.46       25.18      4.61 o 
  -4   6   4       50.43       53.38      4.27 o 
  -3   6   4        0.01        0.54      1.06 o 
  -2   6   4       47.00       47.95      3.35 o 
  -1   6   4        4.35        5.07      1.17 o 
   0   6   4        7.86        8.27      0.83 o 
   1   6   4        0.40        0.64      0.40 o 
   2   6   4       25.11       23.91      2.13 o 
   3   6   4       33.43       34.01      1.67 o 
   4   6   4      125.64      127.26      7.50 o 
   5   6   4      553.67      534.95     16.82 o 
   6   6   4      477.79      447.25     16.43 o 
   7   6   4        0.38       -1.09      2.05 o 
   8   6   4       10.24        8.46      3.07 o 
  -3   7   4       51.25       50.86      4.38 o 
  -2   7   4       73.26       68.30      4.26 o 
  -1   7   4      169.15      167.42      5.97 o 
   0   7   4       36.46       37.01      3.44 o 
   1   7   4       55.35       58.43      2.18 o 
   2   7   4      215.20      203.73      3.59 o 
   3   7   4       18.24       16.81      2.45 o 
   4   7   4       34.95       40.03      3.05 o 
   5   7   4      197.28      189.01     10.25 o 
   6   7   4        3.95        6.31      2.48 o 
   7   7   4       12.01       13.32      3.64 o 
   8   7   4        3.79        2.76      2.48 o 
  -2   8   4       71.95       69.78      7.36 o 
  -1   8   4        2.75        1.31      1.62 o 
   0   8   4       12.61       15.75      3.28 o 
   1   8   4       10.41        5.43      2.28 o 
   2   8   4       96.55      104.27      4.77 o 
   3   8   4       74.15       74.45      4.22 o 
   4   8   4       13.89       16.89      3.67 o 
   5   8   4      128.00      119.14      5.66 o 
   6   8   4       10.54       19.15      4.04 o 
   7   8   4        4.85       11.02      3.40 o 
  -1   9   4       16.93       21.32      4.33 o 
   0   9   4        0.52       -0.53      1.34 o 
   1   9   4       20.57       19.23      3.84 o 
   2   9   4        1.95        4.01      2.10 o 
   3   9   4        3.26        2.78      2.68 o 
   4   9   4       76.02       71.10      4.44 o 
   5   9   4        0.20        2.78      2.21 o 
   6   9   4        7.42       11.57      2.97 o 
   7   9   4        0.06        3.06      2.61 o 
   0  10   4        2.43        2.91      2.09 o 
   1  10   4        5.92        5.25      2.07 o 
   2  10   4       16.35       25.77      4.42 o 
   3  10   4        1.96        2.61      1.79 o 
   4  10   4       18.43       18.01      2.42 o 
   5  10   4        0.12        1.40      2.01 o 
  -3  -9   5        0.85        1.19      1.17 o 
  -2  -9   5       50.64       45.36      4.19 o 
  -1  -9   5        5.84        2.79      1.36 o 
   0  -9   5        3.05        2.78      1.30 o 
  -5  -8   5        9.92       13.22      2.47 o 
  -4  -8   5       19.28       21.08      2.94 o 
  -3  -8   5       53.45       51.08      4.30 o 
  -2  -8   5       12.19       13.91      2.49 o 
  -1  -8   5       29.73       31.23      2.56 o 
   0  -8   5        3.21        8.06      1.48 o 
   1  -8   5        4.51        3.14      1.27 o 
   2  -8   5        0.43        3.76      1.72 o 
  -6  -7   5        2.31        3.26      2.11 o 
  -5  -7   5       30.58       33.45      3.57 o 
  -4  -7   5        2.58        3.44      1.54 o 
  -3  -7   5      117.69      109.89      5.86 o 
  -2  -7   5      141.72      131.19      4.58 o 
  -1  -7   5       44.46       46.55      2.87 o 
   0  -7   5        3.84        6.04      1.66 o 
   1  -7   5        6.92        4.39      1.16 o 
   2  -7   5       49.29       48.33      3.10 o 
   3  -7   5       36.79       42.65      5.73 o 
  -6  -6   5       33.89       42.21      5.37 o 
  -5  -6   5        6.00        5.25      1.53 o 
  -4  -6   5       85.82       85.75      5.10 o 
  -3  -6   5        0.69        1.21      1.19 o 
  -2  -6   5        6.34        4.67      1.44 o 
  -1  -6   5       43.24       39.02      2.44 o 
   0  -6   5       98.20      104.43      4.10 o 
   1  -6   5       12.68        9.31      1.39 o 
   2  -6   5       26.54       23.86      2.14 o 
   3  -6   5       26.33       19.97      2.41 o 
   4  -6   5        0.01       -0.93      1.97 o 
  -6  -5   5       93.57       84.36      5.18 o 
  -5  -5   5      256.51      279.76      9.06 o 
  -4  -5   5       77.61       78.22      6.84 o 
  -3  -5   5        7.19        4.02      1.30 o 
  -2  -5   5       33.35       36.65      4.62 o 
  -1  -5   5       55.91       62.64      2.91 o 
   0  -5   5        0.12        0.43      0.85 o 
   1  -5   5        7.16       10.99      1.47 o 
   2  -5   5        2.31        2.56      0.98 o 
   3  -5   5      300.67      299.35      7.03 o 
   4  -5   5        0.18        1.88      2.07 o 
   5  -5   5        6.68        4.17      1.82 o 
  -7  -4   5        7.11        7.68      2.78 o 
  -6  -4   5       13.99       15.67      2.36 o 
  -5  -4   5       15.98       16.83      2.22 o 
  -4  -4   5      148.47      151.56      6.15 o 
  -3  -4   5      132.50      144.05      5.73 o 
  -2  -4   5       71.71       74.15      3.22 o 
  -1  -4   5        0.13        1.22      2.04 o 
   0  -4   5      277.05      266.11      5.67 o 
   1  -4   5       14.24       14.55      1.55 o 
   2  -4   5      710.29      695.64      9.92 o 
   3  -4   5       26.57       25.31      2.05 o 
   4  -4   5        1.76        4.42      1.39 o 
   5  -4   5       72.49       63.71      5.17 o 
   6  -4   5       40.20       42.23      4.18 o 
  -7  -3   5       24.08       25.51      4.20 o 
  -6  -3   5       90.80      102.48      5.34 o 
  -5  -3   5        1.40        2.35      1.03 o 
  -4  -3   5       25.90       28.02      2.60 o 
  -3  -3   5       25.04       25.18      2.42 o 
  -2  -3   5       40.71       46.12      1.94 o 
  -1  -3   5        5.34        6.53      0.99 o 
   0  -3   5      573.07      582.42     10.10 o 
   1  -3   5       26.30       24.21      1.73 o 
   2  -3   5       27.20       32.41      2.67 o 
   3  -3   5        1.48        1.45      0.84 o 
   4  -3   5     1674.33     1677.34     16.05 o 
   5  -3   5       53.18       51.61      3.05 o 
   6  -3   5       40.50       41.55      3.99 o 
  -7  -2   5        0.68        1.32      1.43 o 
  -6  -2   5       19.57       20.36      3.63 o 
  -5  -2   5        0.26       -1.53      1.53 o 
  -4  -2   5       33.04       26.68      2.61 o 
  -3  -2   5        3.01        3.45      1.09 o 
  -2  -2   5        0.01        0.60      0.85 o 
  -1  -2   5      177.44      169.75      4.40 o 
   0  -2   5      279.92      306.05      6.81 o 
   1  -2   5       58.42       53.10      2.87 o 
   2  -2   5      676.03      721.29     10.72 o 
   3  -2   5      401.64      392.84      6.69 o 
   4  -2   5        2.67        4.66      1.04 o 
   5  -2   5      192.28      195.08     15.07 o 
   6  -2   5       14.91       14.78      2.08 o 
   7  -2   5        0.62        2.31      2.45 o 
  -7  -1   5       80.43       85.88      8.18 o 
  -6  -1   5       43.17       46.91      3.73 o 
  -5  -1   5        6.89        6.51      1.91 o 
  -4  -1   5       31.32       33.41      1.98 o 
  -3  -1   5       10.75       11.34      1.23 o 
  -2  -1   5       20.76       29.30      3.03 o 
  -1  -1   5       74.64       75.19      4.51 o 
   0  -1   5       56.32       60.03      3.99 o 
   1  -1   5     2581.62     2847.54     22.57 o 
   2  -1   5      424.30      474.38      8.86 o 
   3  -1   5        3.96        3.39      1.17 o 
   4  -1   5       34.51       36.89      2.29 o 
   5  -1   5       98.60      106.06      4.94 o 
   6  -1   5       33.72       33.15      3.05 o 
   7  -1   5        0.11        1.85      1.31 o 
  -7   0   5        7.58       10.53      3.38 o 
  -6   0   5       37.71       37.08      5.29 o 
  -5   0   5      149.02      145.59      5.79 o 
  -4   0   5      165.79      149.20      4.59 o 
  -3   0   5      271.34      285.92      6.00 o 
  -2   0   5      148.08      177.26      4.49 o 
  -1   0   5      424.70      474.45     10.81 o 
   0   0   5      123.65      122.82      8.38 o 
   1   0   5        4.27        5.95      1.66 o 
   2   0   5       83.26       80.78      4.89 o 
   3   0   5        2.01        2.19      0.50 o 
   4   0   5      132.06      139.34      2.78 o 
   5   0   5       50.04       60.49      5.15 o 
   6   0   5       18.83       15.48      2.07 o 
   7   0   5       42.49       51.80      4.01 o 
   8   0   5      101.32      102.15      8.98 o 
  -6   1   5       19.69       19.63      3.81 o 
  -5   1   5       29.00       31.55      2.08 o 
  -4   1   5      287.21      285.99      5.76 o 
  -3   1   5       27.56       25.30      1.80 o 
  -2   1   5        6.66        4.43      0.91 o 
  -1   1   5      110.62      100.52      4.55 o 
   0   1   5      228.08      249.50      7.66 o 
   1   1   5      373.33      381.26      9.94 o 
   2   1   5      188.47      186.11      7.21 o 
   3   1   5      114.31      109.02      2.24 o 
   4   1   5        4.36        5.57      1.07 o 
   5   1   5       26.17       22.67      2.32 o 
   6   1   5        0.01        0.11      1.04 o 
   7   1   5        0.65        0.25      1.11 o 
   8   1   5       14.24       12.10      3.38 o 
  -6   2   5        0.20        0.85      1.49 o 
  -5   2   5        9.88        7.21      1.78 o 
  -4   2   5       53.38       57.68      3.47 o 
  -3   2   5       30.72       31.05      1.77 o 
  -2   2   5      239.19      222.59      3.70 o 
  -1   2   5     2357.78     2466.11     12.35 o 
   0   2   5     1157.73     1189.39      9.94 o 
   1   2   5       27.21       26.91      1.60 o 
   2   2   5      201.42      196.26      4.81 o 
   3   2   5       20.75       19.55      1.60 o 
   4   2   5        5.11        4.81      1.96 o 
   5   2   5       49.31       49.32      3.17 o 
   6   2   5        3.68        2.72      1.25 o 
   7   2   5        3.62        3.61      1.57 o 
   8   2   5       13.78       10.37      3.34 o 
  -6   3   5        0.90       -2.19      2.19 o 
  -5   3   5        9.12        4.28      1.36 o 
  -4   3   5        6.44        4.73      2.92 o 
  -3   3   5     1587.48     1585.46     12.57 o 
  -2   3   5       41.71       37.70      1.48 o 
  -1   3   5       33.17       34.60      1.37 o 
   0   3   5      514.02      519.92      5.07 o 
   1   3   5       34.07       26.64      1.00 o 
   2   3   5        6.47        6.23      0.84 o 
   3   3   5      394.52      394.73      6.37 o 
   4   3   5       11.01       12.98      1.46 o 
   5   3   5        1.84        2.92      1.38 o 
   6   3   5       14.30       15.99      2.07 o 
   7   3   5      140.78      143.80      6.41 o 
   8   3   5       15.46       20.03      4.00 o 
  -5   4   5       28.64       32.29      3.64 o 
  -4   4   5        9.18        9.33      1.87 o 
  -3   4   5        0.73        2.97      1.48 o 
  -2   4   5       71.86       72.78      2.74 o 
  -1   4   5      209.51      211.94      3.13 o 
   0   4   5        2.04        2.43      0.56 o 
   1   4   5       32.71       34.78      2.94 o 
   2   4   5      225.01      223.34      4.81 o 
   3   4   5       23.01       27.77      2.60 o 
   4   4   5        6.16        4.89      0.46 o 
   5   4   5      117.10      111.07      8.45 o 
   6   4   5        0.01       -0.77      1.60 o 
   7   4   5        0.01       -0.15      1.74 o 
   8   4   5        3.40        3.11      2.35 o 
  -5   5   5        9.17        9.26      2.73 o 
  -4   5   5       21.40       23.43      2.96 o 
  -3   5   5       79.68       79.43      4.80 o 
  -2   5   5     1015.18     1011.85     16.35 o 
  -1   5   5      231.20      227.89      4.73 o 
   0   5   5        2.48        2.39      0.53 o 
   1   5   5       41.70       41.94      2.18 o 
   2   5   5      117.02      119.43      6.09 o 
   3   5   5       16.37       15.75      1.78 o 
   4   5   5        3.30        2.92      1.79 o 
   5   5   5       23.40       15.90      3.01 o 
   6   5   5      110.36      110.76      7.99 o 
   7   5   5       17.21       17.65      3.93 o 
   8   5   5        0.14       -1.53      1.89 o 
  -4   6   5      155.61      209.59     12.49 o 
  -3   6   5        2.07       -0.41      1.99 o 
  -2   6   5        0.08       -1.93      1.93 o 
  -1   6   5      103.23      103.69      7.63 o 
   0   6   5       72.54       71.40      3.17 o 
   1   6   5        0.29       -0.71      0.85 o 
   2   6   5      130.45      131.90      5.01 o 
   3   6   5       34.01       27.04      3.38 o 
   4   6   5       72.76       72.71      5.82 o 
   5   6   5      965.52      867.27     21.84 o 
   6   6   5      282.68      259.93     12.59 o 
   7   6   5       18.80       27.43      4.64 o 
   8   6   5        1.09        2.35      2.29 o 
  -3   7   5       19.81       17.97      3.96 o 
  -2   7   5       36.16       30.85      4.78 o 
  -1   7   5        5.26        5.62      2.54 o 
   0   7   5       76.69       70.40      6.37 o 
   1   7   5      177.04      185.96      5.85 o 
   2   7   5       42.94       42.96      3.25 o 
   3   7   5      315.91      318.84     11.02 o 
   4   7   5      105.83      117.36      7.03 o 
   5   7   5       15.68       18.69      3.48 o 
   6   7   5        0.01        1.46      1.71 o 
   7   7   5       20.44       17.13      3.80 o 
   8   7   5       80.25       72.45      7.87 o 
  -2   8   5        7.73        9.04      3.22 o 
  -1   8   5       31.83       32.24      4.93 o 
   0   8   5        5.35        5.51      2.40 o 
   1   8   5      178.79      176.55     10.39 o 
   2   8   5       11.69       11.29      1.81 o 
   3   8   5        2.31        0.84      1.25 o 
   4   8   5        0.06        0.48      1.05 o 
   5   8   5       38.76       37.11      3.31 o 
   6   8   5       24.14       18.73      3.00 o 
   7   8   5      138.98      123.77      9.94 o 
  -1   9   5        8.74       15.06      3.72 o 
   0   9   5      171.63      178.44     11.61 o 
   1   9   5       12.82       10.20      2.96 o 
   2   9   5        0.42        0.51      1.88 o 
   3   9   5       73.66       63.95      4.21 o 
   4   9   5      145.67      140.92     12.41 o 
   5   9   5        4.94        3.72      1.37 o 
   6   9   5       10.77        5.79      2.48 o 
   1  10   5       11.29       10.95      3.39 o 
   2  10   5        1.53        4.06      2.16 o 
   3  10   5        0.01       -0.91      1.45 o 
   4  10   5       18.30       18.02      2.38 o 
   5  10   5       47.09       50.12      4.10 o 
  -4  -8   6        0.48       -1.06      2.88 o 
  -3  -8   6        4.58        6.20      1.79 o 
  -2  -8   6        6.67        5.88      2.76 o 
  -1  -8   6       19.42       21.31      2.18 o 
   0  -8   6        2.55        2.05      1.14 o 
   1  -8   6        3.11        6.73      1.39 o 
  -5  -7   6        7.08        8.45      2.05 o 
  -4  -7   6        0.14        0.87      1.33 o 
  -3  -7   6      148.63      139.99      7.42 o 
  -2  -7   6      238.08      244.70      8.91 o 
  -1  -7   6        7.32        4.34      1.18 o 
   0  -7   6       12.53       12.88      1.75 o 
   1  -7   6        4.41        5.09      1.19 o 
   2  -7   6        0.11        0.05      0.96 o 
   3  -7   6       32.71       39.34      5.79 o 
  -6  -6   6        8.60        8.57      1.99 o 
  -5  -6   6       71.86       65.95      4.87 o 
  -4  -6   6      212.27      216.70      8.36 o 
  -3  -6   6       40.95       38.69      5.14 o 
  -2  -6   6       38.44       45.74      3.75 o 
  -1  -6   6      141.82      145.99      6.39 o 
   0  -6   6       48.44       39.61      3.72 o 
   1  -6   6      113.99      110.18      4.48 o 
   2  -6   6        2.69        5.99      2.01 o 
   3  -6   6       17.41       15.10      1.82 o 
   4  -6   6        9.21        9.36      3.04 o 
  -6  -5   6       10.87       11.42      2.33 o 
  -5  -5   6       98.53      106.04      5.84 o 
  -4  -5   6       48.36       47.85      3.84 o 
  -3  -5   6      113.07      111.81      8.61 o 
  -2  -5   6      106.48      101.18      6.20 o 
  -1  -5   6       46.43       41.70      5.09 o 
   0  -5   6        0.15        2.81      1.42 o 
   1  -5   6       12.41       13.46      2.09 o 
   2  -5   6        7.42        9.66      1.90 o 
   3  -5   6       62.34       70.48      5.30 o 
   4  -5   6        5.24        3.92      1.77 o 
   5  -5   6       55.44       67.64      5.25 o 
  -6  -4   6       12.68       10.36      2.71 o 
  -5  -4   6      112.27      108.17      5.69 o 
  -4  -4   6       33.82       32.98      3.13 o 
  -3  -4   6       12.05       16.67      2.25 o 
  -2  -4   6       96.99       90.49      7.73 o 
  -1  -4   6      193.60      183.00      6.41 o 
   0  -4   6       47.65       53.67      3.48 o 
   1  -4   6      105.88      100.71      4.71 o 
   2  -4   6      191.09      189.23      5.33 o 
   3  -4   6       96.17       94.47      3.89 o 
   4  -4   6       27.04       25.96      2.18 o 
   5  -4   6        1.61        2.94      2.04 o 
   6  -4   6       13.68       13.63      3.65 o 
  -6  -3   6       24.57       20.00      2.67 o 
  -5  -3   6      162.13      165.39      7.61 o 
  -4  -3   6       23.03       20.91      2.44 o 
  -3  -3   6      114.05      109.75      5.11 o 
  -2  -3   6      166.35      175.83      4.14 o 
  -1  -3   6      107.83      105.79      4.67 o 
   0  -3   6       92.91       84.79     10.67 o 
   1  -3   6       80.39       79.38      3.95 o 
   2  -3   6       81.37       77.67      3.89 o 
   3  -3   6      231.90      236.85      6.81 o 
   4  -3   6      235.75      249.81     10.33 o 
   5  -3   6       28.03       38.36      3.25 o 
   6  -3   6       45.64       51.86      6.28 o 
  -6  -2   6       83.48       91.57      7.34 o 
  -5  -2   6        7.54        4.91      1.99 o 
  -4  -2   6        6.65        2.53      1.69 o 
  -3  -2   6        1.40        2.64      0.68 o 
  -2  -2   6      169.17      193.25      8.61 o 
  -1  -2   6       26.49       25.91      3.07 o 
   0  -2   6      161.80      162.24      5.33 o 
   1  -2   6      387.06      408.52     14.27 o 
   2  -2   6      190.97      210.21      9.59 o 
   3  -2   6       30.16       32.65      3.98 o 
   4  -2   6      744.11      737.26     11.84 o 
   5  -2   6      146.10      134.63      5.88 o 
   6  -2   6      127.78      129.42     10.83 o 
   7  -2   6       16.44        9.51      3.20 o 
  -6  -1   6        0.13        3.04      2.09 o 
  -5  -1   6        1.11        0.32      1.28 o 
  -4  -1   6       89.40       96.72      3.53 o 
  -3  -1   6       47.38       46.85      2.46 o 
  -2  -1   6        5.54        5.86      1.79 o 
  -1  -1   6      201.59      215.44      8.34 o 
   0  -1   6       21.05       12.34      2.27 o 
   1  -1   6       18.89       16.50      2.60 o 
   2  -1   6      168.54      164.39      5.17 o 
   3  -1   6        4.01        2.33      0.97 o 
   4  -1   6      129.29      141.75      8.92 o 
   5  -1   6       17.43       14.14      2.05 o 
   6  -1   6      252.67      268.50     11.39 o 
   7  -1   6        0.51        3.53      2.87 o 
  -6   0   6       36.19       42.43      5.73 o 
  -5   0   6       29.36       22.85      2.47 o 
  -4   0   6       76.28       68.50      3.57 o 
  -3   0   6       23.86       24.99      3.08 o 
  -2   0   6        5.09        4.81      1.43 o 
  -1   0   6       97.71       81.14      4.81 o 
   0   0   6       57.49       70.70      4.50 o 
   1   0   6        4.28        4.93      1.87 o 
   2   0   6      189.22      219.95      8.62 o 
   3   0   6       26.33       25.21      2.38 o 
   4   0   6      251.60      255.06      4.77 o 
   5   0   6      428.23      426.86      6.43 o 
   6   0   6      201.88      198.89      7.30 o 
   7   0   6       15.69       17.02      2.42 o 
   8   0   6        3.82        2.88      2.17 o 
  -6   1   6       11.28       14.18      3.70 o 
  -5   1   6       31.03       35.33      4.98 o 
  -4   1   6       18.13       16.29      1.50 o 
  -3   1   6       12.21       12.20      1.29 o 
  -2   1   6       41.53       46.06      3.39 o 
  -1   1   6      708.41      720.86     14.00 o 
   0   1   6      200.09      223.31      8.03 o 
   1   1   6      757.99      799.73     15.99 o 
   2   1   6       17.02       24.54      3.00 o 
   3   1   6     1093.13     1104.57     20.68 o 
   4   1   6       22.86       26.53      1.52 o 
   5   1   6       18.10       16.60      1.85 o 
   6   1   6       27.77       26.51      6.80 o 
   7   1   6        0.00        0.66      1.41 o 
   8   1   6       17.26       17.08      2.58 o 
  -6   2   6       11.45       11.69      3.59 o 
  -5   2   6        5.29        3.79      1.27 o 
  -4   2   6       11.13       11.10      1.87 o 
  -3   2   6      167.48      164.14      4.23 o 
  -2   2   6        0.86        1.66      0.86 o 
  -1   2   6      239.54      261.34     11.42 o 
   0   2   6      846.54      882.57     11.13 o 
   1   2   6        2.26        2.55      0.70 o 
   2   2   6        2.56        2.19      0.53 o 
   3   2   6       26.14       26.65      3.31 o 
   4   2   6        2.10        2.47      1.02 o 
   5   2   6       87.07       91.44      4.36 o 
   6   2   6      112.33      111.84      5.30 o 
   7   2   6        0.06        0.70      1.13 o 
   8   2   6        3.48        1.75      4.38 o 
  -5   3   6       22.70       30.48      3.19 o 
  -4   3   6       43.09       37.18      3.55 o 
  -3   3   6      325.21      321.60      8.80 o 
  -2   3   6        8.61        9.07      1.03 o 
  -1   3   6        0.29        0.90      0.85 o 
   0   3   6      198.48      202.80      3.85 o 
   1   3   6       38.93       39.97      2.49 o 
   2   3   6       35.18       32.37      3.35 o 
   3   3   6       32.70       30.70      1.82 o 
   4   3   6       86.74       84.03      3.58 o 
   5   3   6       28.53       25.04      1.73 o 
   6   3   6       48.26       44.06      3.83 o 
   7   3   6       65.24       64.52      6.74 o 
   8   3   6        0.45        0.12      1.68 o 
  -5   4   6       25.56       25.88      3.12 o 
  -4   4   6        2.07        1.23      1.13 o 
  -3   4   6       38.31       34.45      3.18 o 
  -2   4   6        8.52        8.91      1.90 o 
  -1   4   6        0.88        1.02      0.45 o 
   0   4   6        0.26        1.00      0.44 o 
   1   4   6     1406.10     1404.59     14.38 o 
   2   4   6      307.31      320.81     10.27 o 
   3   4   6        9.94       11.90      2.62 o 
   4   4   6        1.36        4.38      2.14 o 
   5   4   6       63.83       61.78      3.35 o 
   6   4   6        1.95        2.64      1.15 o 
   7   4   6       40.01       43.87      5.54 o 
   8   4   6        1.51        2.24      1.77 o 
  -4   5   6        0.31        1.07      1.66 o 
  -3   5   6       60.17       67.11      4.55 o 
  -2   5   6      284.67      277.95      8.67 o 
  -1   5   6      276.91      263.03      7.56 o 
   0   5   6        0.74        0.45      0.81 o 
   1   5   6        5.32        7.23      1.40 o 
   2   5   6      303.75      293.87     10.08 o 
   3   5   6       20.16       22.96      1.70 o 
   4   5   6      222.56      201.84      8.89 o 
   5   5   6        0.21       -0.12      1.67 o 
   6   5   6       88.05       88.11      7.31 o 
   7   5   6        0.01       -0.07      1.72 o 
   8   5   6       17.43       16.02      3.89 o 
  -4   6   6       94.10      127.54      9.91 o 
  -3   6   6       36.37       36.48      5.13 o 
  -2   6   6      176.03      189.35     10.88 o 
  -1   6   6      101.34      106.83      7.93 o 
   0   6   6        7.34        6.36      1.15 o 
   1   6   6      227.60      234.92      6.61 o 
   2   6   6       18.89       21.40      3.13 o 
   3   6   6       23.45       24.01      3.38 o 
   4   6   6       51.01       48.76      5.07 o 
   5   6   6      112.44      124.57      8.34 o 
   6   6   6        1.54        0.38      1.75 o 
   7   6   6       52.93       59.34      6.58 o 
   8   6   6       10.83       10.10      3.09 o 
  -3   7   6        0.56        3.46      2.14 o 
  -2   7   6        1.01        1.33      1.97 o 
  -1   7   6        0.30       -0.43      1.29 o 
   0   7   6      481.81      509.03     17.76 o 
   1   7   6       27.77       29.03      2.47 o 
   2   7   6        0.83        2.06      1.45 o 
   3   7   6        0.08        0.68      1.13 o 
   4   7   6       79.60       75.57      6.37 o 
   5   7   6       14.62       10.54      2.71 o 
   6   7   6       15.79       15.52      3.53 o 
   7   7   6       51.56       50.41      6.29 o 
   8   7   6       12.25        5.09      2.58 o 
  -2   8   6       93.30      115.81      9.73 o 
  -1   8   6       44.98       43.18      5.82 o 
   0   8   6        0.33        3.89      2.15 o 
   1   8   6        0.00       -2.38      2.38 o 
   2   8   6       49.79       46.90      4.53 o 
   3   8   6       13.39       14.06      2.05 o 
   4   8   6        5.55        6.09      1.54 o 
   5   8   6       25.04       19.34      2.57 o 
   6   8   6       22.18       10.81      3.16 o 
   7   8   6      392.96      353.03     16.81 o 
  -1   9   6        0.39       -1.21      2.13 o 
   0   9   6       61.67       58.49      6.78 o 
   1   9   6       15.25       22.55      4.26 o 
   2   9   6       97.23      110.38      8.73 o 
   3   9   6       30.13       30.56      3.03 o 
   4   9   6        0.01       -0.91      1.20 o 
   5   9   6       21.77       17.25      2.39 o 
   6   9   6        2.55        1.86      2.24 o 
   1  10   6        8.12        5.45      2.50 o 
   2  10   6       16.72       20.52      4.02 o 
   3  10   6       79.15       77.92      7.65 o 
   4  10   6       32.63       28.20      3.16 o 
   5  10   6        8.97        8.59      3.21 o 
  -3  -8   7        0.12        0.36      2.04 o 
  -2  -8   7       11.95       19.54      2.92 o 
  -1  -8   7       31.28       38.35      5.56 o 
   0  -8   7        0.00       -1.38      1.38 o 
   1  -8   7        0.05        0.12      1.09 o 
  -4  -7   7       39.78       47.44      4.31 o 
  -3  -7   7        1.50        2.46      1.56 o 
  -2  -7   7        0.38        1.87      1.31 o 
  -1  -7   7       12.69        8.49      1.99 o 
   0  -7   7        8.76        3.23      1.54 o 
   1  -7   7       23.18       24.03      2.42 o 
   2  -7   7       14.17       20.45      2.22 o 
  -5  -6   7        8.98        7.59      1.96 o 
  -4  -6   7        9.46       10.04      2.05 o 
  -3  -6   7      134.49      147.71     10.61 o 
  -2  -6   7        3.05        2.09      1.29 o 
  -1  -6   7       42.58       39.58      3.61 o 
   0  -6   7       12.77       12.38      2.07 o 
   1  -6   7        2.10        0.44      1.48 o 
   2  -6   7        0.90        2.60      0.93 o 
   3  -6   7       10.08       12.90      2.07 o 
   4  -6   7        9.72       10.52      3.27 o 
  -5  -5   7       30.71       32.19      3.45 o 
  -4  -5   7      131.61      131.49      6.54 o 
  -3  -5   7        3.72        4.01      1.85 o 
  -2  -5   7       82.84       71.43      4.60 o 
  -1  -5   7      168.54      149.68     11.62 o 
   0  -5   7      229.98      217.18      7.67 o 
   1  -5   7       57.94       50.65      3.74 o 
   2  -5   7        2.48        1.06      1.84 o 
   3  -5   7       41.28       38.99      3.47 o 
   4  -5   7        0.17       -0.67      0.98 o 
   5  -5   7       85.48      100.80      9.15 o 
  -6  -4   7       97.94       97.92      5.92 o 
  -5  -4   7        4.58        4.68      1.53 o 
  -4  -4   7        0.49        1.07      1.24 o 
  -3  -4   7      101.42      100.35      5.40 o 
  -2  -4   7      630.82      636.91     13.18 o 
  -1  -4   7       15.82       15.44      2.20 o 
   0  -4   7       14.73       13.02      2.68 o 
   1  -4   7      155.67      151.42      6.34 o 
   2  -4   7       40.42       37.71      3.08 o 
   3  -4   7        2.42        3.77      1.25 o 
   4  -4   7       10.82       12.21      1.97 o 
   5  -4   7        3.62        3.98      1.43 o 
  -6  -3   7       56.25       52.29      4.17 o 
  -5  -3   7       41.02       43.78      3.76 o 
  -4  -3   7       25.04       30.91      4.37 o 
  -3  -3   7      547.81      552.74     12.13 o 
  -2  -3   7       35.18       35.95      3.19 o 
  -1  -3   7       95.05       92.00      4.66 o 
   0  -3   7       41.35       41.26      4.29 o 
   1  -3   7       91.73       95.15      4.61 o 
   2  -3   7        0.54        0.25      1.12 o 
   3  -3   7       85.88       88.55      4.45 o 
   4  -3   7      163.97      155.58      5.89 o 
   5  -3   7       19.40       18.94      2.58 o 
   6  -3   7        0.11        3.59      2.38 o 
  -6  -2   7        3.81        6.78      2.69 o 
  -5  -2   7       92.13       89.01      7.14 o 
  -4  -2   7        4.53        4.72      1.96 o 
  -3  -2   7        8.27        5.73      1.37 o 
  -2  -2   7      226.16      230.90     10.09 o 
  -1  -2   7      106.97       96.51      6.34 o 
   0  -2   7      226.39      230.03      6.81 o 
   1  -2   7       53.15       50.80      3.26 o 
   2  -2   7      115.77      120.26      4.94 o 
   3  -2   7       81.46       79.16      4.00 o 
   4  -2   7       29.25       31.05      2.61 o 
   5  -2   7        2.43        3.05      0.92 o 
   6  -2   7       67.49       70.98      4.80 o 
   7  -2   7        0.75        4.18      2.53 o 
  -6  -1   7       10.13        7.48      2.73 o 
  -5  -1   7        9.16       11.25      2.76 o 
  -4  -1   7       32.85       37.38      4.28 o 
  -3  -1   7        3.14        0.45      0.64 o 
  -2  -1   7        2.81        0.23      1.32 o 
  -1  -1   7       90.40       89.81      5.79 o 
   0  -1   7       61.83       72.05      5.21 o 
   1  -1   7       15.44       15.81      2.80 o 
   2  -1   7      136.72      143.18      5.19 o 
   3  -1   7        1.99        1.68      0.94 o 
   4  -1   7        1.71        2.14      0.95 o 
   5  -1   7      416.15      418.67     12.32 o 
   6  -1   7      343.30      360.71     12.51 o 
   7  -1   7       12.87       13.91      2.36 o 
  -6   0   7        0.31       -2.54      2.54 o 
  -5   0   7        1.37        0.28      1.12 o 
  -4   0   7      109.24      101.39      4.29 o 
  -3   0   7       29.27       25.25      2.08 o 
  -2   0   7        1.21       -0.27      1.32 o 
  -1   0   7        3.09        4.75      1.69 o 
   0   0   7       32.59       31.45      3.42 o 
   1   0   7       44.81       50.90      4.44 o 
   2   0   7       66.71       65.54      5.09 o 
   3   0   7       99.29      105.60      4.26 o 
   4   0   7      148.05      154.66      3.52 o 
   5   0   7        0.37        1.93      0.70 o 
   6   0   7      317.23      325.28     12.44 o 
   7   0   7       37.30       39.19      3.73 o 
  -6   1   7        6.96        9.46      3.31 o 
  -5   1   7      105.37      106.47      8.73 o 
  -4   1   7       29.50       33.86      2.20 o 
  -3   1   7       31.77       32.84      2.45 o 
  -2   1   7      137.36      135.49      4.66 o 
  -1   1   7       14.24       12.17      2.21 o 
   0   1   7       40.51       48.74      2.81 o 
   1   1   7       10.83       12.78      2.32 o 
   2   1   7      181.98      217.28      9.12 o 
   3   1   7      543.85      572.92     15.51 o 
   4   1   7        3.00        3.03      1.58 o 
   5   1   7        2.20        1.97      0.60 o 
   6   1   7      218.36      217.31      7.68 o 
   7   1   7        9.17        5.87      1.49 o 
   8   1   7      155.26      157.39      7.56 o 
  -5   2   7       14.75        7.13      2.88 o 
  -4   2   7       24.80       28.73      4.58 o 
  -3   2   7       29.25       25.10      1.84 o 
  -2   2   7       15.43       11.67      1.32 o 
  -1   2   7       20.04       13.74      1.59 o 
   0   2   7       10.87       14.00      2.55 o 
   1   2   7       91.88      101.67      3.62 o 
   2   2   7       71.08       78.10      2.74 o 
   3   2   7      153.55      139.76      7.57 o 
   4   2   7       12.04       12.48      1.64 o 
   5   2   7       12.79       11.91      1.03 o 
   6   2   7       16.52       15.77      2.52 o 
   7   2   7      251.71      264.84      8.98 o 
   8   2   7        0.58        0.85      1.77 o 
  -5   3   7       45.75       59.54      6.95 o 
  -4   3   7       85.00       80.88      4.86 o 
  -3   3   7        5.38        5.99      1.50 o 
  -2   3   7       70.21       67.07      2.77 o 
  -1   3   7       57.08       62.68      2.78 o 
   0   3   7        4.34        5.14      0.88 o 
   1   3   7      220.15      236.23      5.65 o 
   2   3   7        1.03        2.73      0.76 o 
   3   3   7       44.02       44.36      4.37 o 
   4   3   7       58.28       51.06      2.88 o 
   5   3   7       28.15       27.14      2.46 o 
   6   3   7        0.00        1.45      1.12 o 
   7   3   7       10.11        8.63      1.77 o 
   8   3   7        0.83        1.51      2.50 o 
  -4   4   7       25.56       33.67      3.44 o 
  -3   4   7        1.88        3.12      1.35 o 
  -2   4   7        2.87        1.02      1.76 o 
  -1   4   7      127.96      122.85      3.63 o 
   0   4   7       16.83       22.29      1.48 o 
   1   4   7      852.06      880.16      9.88 o 
   2   4   7        6.43        6.23      1.88 o 
   3   4   7       13.43       12.93      1.01 o 
   4   4   7        1.13        0.59      0.85 o 
   5   4   7       15.85       13.85      2.01 o 
   6   4   7       21.27       22.99      2.47 o 
   7   4   7        0.05        0.95      1.76 o 
   8   4   7        3.69        5.75      2.89 o 
  -4   5   7        0.03       -2.17      4.23 o 
  -3   5   7        1.99        1.56      2.01 o 
  -2   5   7      265.83      253.02      8.52 o 
  -1   5   7      651.94      681.49     13.27 o 
   0   5   7       24.86       24.82      1.86 o 
   1   5   7      136.87      138.56      6.86 o 
   2   5   7       14.23       19.18      3.04 o 
   3   5   7        6.87        4.83      1.95 o 
   4   5   7        4.27        4.00      2.08 o 
   5   5   7       84.13       76.65      6.61 o 
   6   5   7        1.32        1.17      2.09 o 
   7   5   7        3.32        4.04      2.45 o 
   8   5   7       50.07       47.18      6.34 o 
  -3   6   7       53.71       52.66      6.23 o 
  -2   6   7        7.51        9.14      2.69 o 
  -1   6   7       85.76       87.84      7.41 o 
   0   6   7       51.39       51.68      3.11 o 
   1   6   7        2.12        3.79      1.24 o 
   2   6   7       65.97       72.18      5.37 o 
   3   6   7      226.77      215.56      9.95 o 
   4   6   7        2.37        1.89      1.73 o 
   5   6   7        0.21       -1.57      1.73 o 
   6   6   7        1.04        1.43      1.66 o 
   7   6   7        0.80        3.63      2.47 o 
   8   6   7        2.15       -2.66      2.66 o 
  -2   7   7        7.94        3.02      2.07 o 
  -1   7   7      352.82      351.59     15.62 o 
   0   7   7      306.22      299.90     14.05 o 
   1   7   7       32.18       30.37      3.72 o 
   2   7   7      106.21      113.58      5.24 o 
   3   7   7        7.32        9.67      1.92 o 
   4   7   7        0.48       -0.26      1.68 o 
   5   7   7       20.15       23.17      3.97 o 
   6   7   7        2.57       -1.01      2.13 o 
   7   7   7        9.81        5.63      2.98 o 
  -1   8   7        4.06        7.28      3.06 o 
   0   8   7      103.94      122.04      9.48 o 
   1   8   7        6.49        9.46      3.04 o 
   2   8   7        1.70        1.42      2.27 o 
   3   8   7       78.07       81.03      4.78 o 
   4   8   7        9.90       11.61      2.02 o 
   5   8   7        3.16        2.20      2.01 o 
   6   8   7       48.20       37.77      5.44 o 
   7   8   7      207.79      200.55     12.84 o 
   0   9   7        0.04       -0.91      2.16 o 
   1   9   7        6.00        3.69      2.26 o 
   2   9   7      157.94      176.67     11.39 o 
   3   9   7        8.65        8.26      1.86 o 
   4   9   7       38.74       43.31      3.79 o 
   5   9   7       87.71       83.30      5.34 o 
   6   9   7       36.28       33.55      3.53 o 
   2  10   7        6.01       12.51      3.59 o 
   3  10   7       15.58       20.08      4.58 o 
   4  10   7       17.36       19.64      2.83 o 
  -3  -7   8        1.66       -0.06      1.17 o 
  -2  -7   8        0.02        2.82      2.89 o 
  -1  -7   8        0.31        0.19      1.29 o 
   0  -7   8        1.47        0.60      1.40 o 
   1  -7   8        7.50        7.57      1.83 o 
   2  -7   8       21.86       25.23      3.06 o 
  -4  -6   8        0.05        0.16      1.36 o 
  -3  -6   8        3.51        4.72      1.59 o 
  -2  -6   8        2.54        0.60      1.13 o 
  -1  -6   8        5.17        5.19      1.81 o 
   0  -6   8       43.81       46.90      4.04 o 
   1  -6   8        0.48        0.05      1.28 o 
   2  -6   8        0.09        0.58      1.17 o 
   3  -6   8        5.41       11.06      2.70 o 
  -5  -5   8        7.06        6.35      2.34 o 
  -4  -5   8       34.34       34.83      3.66 o 
  -3  -5   8       12.32       14.64      2.48 o 
  -2  -5   8       32.66       28.53      4.25 o 
  -1  -5   8      165.10      164.38      7.17 o 
   0  -5   8       49.09       38.23      3.50 o 
   1  -5   8       71.69       67.78      6.10 o 
   2  -5   8       17.05       14.96      3.21 o 
   3  -5   8       14.05       23.46      2.78 o 
   4  -5   8        7.66       10.82      2.01 o 
  -5  -4   8        0.85        0.57      1.17 o 
  -4  -4   8       43.92       46.29      4.45 o 
  -3  -4   8      289.46      305.45     10.93 o 
  -2  -4   8       93.70       87.62      5.15 o 
  -1  -4   8       12.77       13.93      2.13 o 
   0  -4   8      121.22      115.83      5.64 o 
   1  -4   8       51.87       43.14      3.55 o 
   2  -4   8        1.64        2.80      2.04 o 
   3  -4   8       33.73       23.48      3.40 o 
   4  -4   8        4.11        5.84      1.48 o 
   5  -4   8       17.49       15.42      3.29 o 
  -5  -3   8       98.46       97.87      5.79 o 
  -4  -3   8       14.71       16.53      2.46 o 
  -3  -3   8       69.61       60.46      4.30 o 
  -2  -3   8      184.91      189.85      7.23 o 
  -1  -3   8       98.34       97.31      5.13 o 
   0  -3   8        8.93        7.73      1.62 o 
   1  -3   8      130.21      113.55      5.32 o 
   2  -3   8       64.01       52.57      6.77 o 
   3  -3   8       50.12       51.13      3.60 o 
   4  -3   8        2.60        2.02      1.06 o 
   5  -3   8        9.63       14.36      3.27 o 
   6  -3   8        4.45       10.06      3.14 o 
  -5  -2   8        7.06       15.74      3.56 o 
  -4  -2   8      151.54      132.84      8.70 o 
  -3  -2   8        1.67        2.46      1.82 o 
  -2  -2   8       14.06       13.15      2.95 o 
  -1  -2   8        0.46        2.27      2.14 o 
   0  -2   8        2.38        1.72      1.12 o 
   1  -2   8       23.17       20.09      2.30 o 
   2  -2   8        1.66        4.39      1.25 o 
   3  -2   8      131.21      127.46      5.43 o 
   4  -2   8       74.58       77.18      4.24 o 
   5  -2   8       53.23       42.60      5.10 o 
   6  -2   8        1.09        2.43      1.51 o 
  -5  -1   8       11.54       20.03      3.56 o 
  -4  -1   8      265.95      241.66     11.05 o 
  -3  -1   8      160.41      157.68      5.20 o 
  -2  -1   8        6.08        6.09      2.19 o 
  -1  -1   8      681.73      712.47     17.71 o 
   0  -1   8      562.98      564.70     15.57 o 
   1  -1   8        4.26        4.93      1.99 o 
   2  -1   8       24.70       27.65      2.55 o 
   3  -1   8       61.60       61.48      4.63 o 
   4  -1   8       47.93       43.98      3.06 o 
   5  -1   8        5.46        1.73      1.84 o 
   6  -1   8        1.89        6.14      3.07 o 
   7  -1   8        1.34        0.10      1.33 o 
  -5   0   8       19.63       15.57      3.72 o 
  -4   0   8       11.80       14.44      2.96 o 
  -3   0   8      252.23      230.06      6.52 o 
  -2   0   8        0.37        1.01      1.39 o 
  -1   0   8       63.40       57.22      4.82 o 
   0   0   8       20.50       19.50      3.06 o 
   1   0   8        0.21        1.55      1.53 o 
   2   0   8        1.86        5.05      1.85 o 
   3   0   8       79.33       78.58      4.65 o 
   4   0   8       46.72       48.24      3.11 o 
   5   0   8      179.27      179.24      6.94 o 
   6   0   8      180.03      188.88      7.60 o 
   7   0   8       47.04       45.60      8.13 o 
  -5   1   8        0.02       -1.20      1.89 o 
  -4   1   8       12.70       15.68      2.13 o 
  -3   1   8        8.71        7.68      1.41 o 
  -2   1   8       82.82       81.74      3.92 o 
  -1   1   8      105.97      105.55      6.17 o 
   0   1   8       10.05       15.18      2.66 o 
   1   1   8        0.35       -0.53      1.32 o 
   2   1   8       31.79       26.90      3.73 o 
   3   1   8       95.12       96.87      6.85 o 
   4   1   8       30.29       33.60      2.57 o 
   5   1   8       13.31       12.70      1.31 o 
   6   1   8       71.63       75.50      4.71 o 
   7   1   8      161.00      168.46      7.49 o 
  -5   2   8        6.01       10.00      3.36 o 
  -4   2   8       27.98       27.28      5.58 o 
  -3   2   8      102.77       95.14      3.70 o 
  -2   2   8      160.20      137.27      4.28 o 
  -1   2   8       86.95       98.22      5.90 o 
   0   2   8        0.09       -0.16      0.80 o 
   1   2   8        1.69        4.68      2.02 o 
   2   2   8       53.72       52.62      4.89 o 
   3   2   8       28.80       28.51      1.39 o 
   4   2   8       36.83       44.29      5.07 o 
   5   2   8       71.89       78.83      2.91 o 
   6   2   8        0.00       -0.22      1.12 o 
   7   2   8       64.40       69.45      4.78 o 
   8   2   8        0.19        2.34      1.31 o 
  -4   3   8       71.84       80.55      5.00 o 
  -3   3   8       42.53       37.17      4.55 o 
  -2   3   8       52.79       51.12      2.62 o 
  -1   3   8        0.05        0.01      0.77 o 
   0   3   8        0.03        0.46      1.08 o 
   1   3   8       45.86       47.11      2.97 o 
   2   3   8       53.92       58.82      3.70 o 
   3   3   8      237.54      237.09     10.45 o 
   4   3   8      184.23      195.18     15.16 o 
   5   3   8      281.10      279.48      7.68 o 
   6   3   8        4.72        3.88      1.57 o 
   7   3   8        0.72        0.52      1.05 o 
   8   3   8        6.81        5.79      2.35 o 
  -4   4   8       20.54       22.59      2.92 o 
  -3   4   8       24.15       28.05      3.03 o 
  -2   4   8        0.32        0.44      1.10 o 
  -1   4   8       61.29       62.83      2.82 o 
   0   4   8        8.91        5.94      1.84 o 
   1   4   8        3.62        3.12      1.00 o 
   2   4   8       81.34       88.22      3.50 o 
   3   4   8        3.39        2.63      0.78 o 
   4   4   8       13.24       12.99      1.43 o 
   5   4   8       42.43       41.37      2.82 o 
   6   4   8        1.59        1.52      0.92 o 
   7   4   8        0.38       -0.41      1.00 o 
   8   4   8       27.91       25.04      4.92 o 
  -3   5   8       77.94       88.65      6.07 o 
  -2   5   8        4.29        5.90      3.34 o 
  -1   5   8       55.60       55.54      3.95 o 
   0   5   8       29.85       33.91      2.35 o 
   1   5   8      117.63      107.11      6.41 o 
   2   5   8      101.74       93.64      6.40 o 
   3   5   8      282.94      294.74     11.78 o 
   4   5   8        1.31        3.61      2.09 o 
   5   5   8        6.94        2.08      2.00 o 
   6   5   8       54.98       61.95      6.51 o 
   7   5   8        6.98       10.95      3.34 o 
   8   5   8       16.19       21.39      4.52 o 
  -3   6   8       11.69       12.72      3.23 o 
  -2   6   8        0.43        0.78      1.99 o 
  -1   6   8        8.49        5.05      2.13 o 
   0   6   8       37.52       35.02      4.93 o 
   1   6   8       49.49       50.03      5.88 o 
   2   6   8      370.59      368.92     12.67 o 
   3   6   8      342.86      354.35     13.11 o 
   4   6   8        4.86        2.85      1.84 o 
   5   6   8       17.38       14.98      3.22 o 
   6   6   8        0.03        0.35      1.94 o 
   7   6   8        3.60        5.37      2.66 o 
  -2   7   8        2.35        6.41      2.88 o 
  -1   7   8       12.49       13.65      3.49 o 
   0   7   8       33.77       31.51      4.84 o 
   1   7   8      178.43      173.13     12.65 o 
   2   7   8       24.78       24.28      2.69 o 
   3   7   8      106.97      118.00      7.69 o 
   4   7   8        0.02       -0.09      1.63 o 
   5   7   8       15.28       13.81      3.57 o 
   6   7   8       25.78       30.01      5.03 o 
   7   7   8        0.53       -1.99      1.99 o 
  -1   8   8       12.59       14.02      3.88 o 
   0   8   8       47.59       47.32      6.21 o 
   1   8   8        5.87        3.35      2.58 o 
   2   8   8       19.58       20.86      2.53 o 
   3   8   8        1.55        2.88      1.32 o 
   4   8   8        9.00       14.29      2.46 o 
   5   8   8       31.05       29.76      4.71 o 
   6   8   8       15.47       13.46      3.75 o 
   7   8   8        0.45        3.78      2.55 o 
   1   9   8       78.86       84.71      8.39 o 
   2   9   8      241.04      243.63     13.82 o 
   3   9   8        0.94       -1.91      1.91 o 
   4   9   8       28.72       33.70      3.53 o 
   5   9   8        0.91        1.58      2.95 o 
   6   9   8       32.96       43.85      4.28 o 
  -2  -7   9        0.00        3.81      1.70 o 
  -1  -7   9        0.01       -0.17      1.27 o 
   0  -7   9        0.25        1.97      1.46 o 
  -3  -6   9       52.98       62.70      5.00 o 
  -2  -6   9        1.14        1.27      1.44 o 
  -1  -6   9       20.21       15.86      3.59 o 
   0  -6   9        0.87       -0.06      1.39 o 
   1  -6   9       19.33       29.35      4.42 o 
   2  -6   9       11.56        8.26      2.63 o 
  -4  -5   9       16.07       11.78      2.45 o 
  -3  -5   9        3.65        5.24      1.65 o 
  -2  -5   9       94.09      108.69      6.25 o 
  -1  -5   9        3.03       -0.68      1.30 o 
   0  -5   9       11.39        6.33      1.79 o 
   1  -5   9        2.73        8.17      1.88 o 
   2  -5   9       13.00       11.45      2.20 o 
   3  -5   9        7.59        5.79      2.25 o 
   4  -5   9       21.81       25.98      3.09 o 
  -4  -4   9       27.78       32.71      3.68 o 
  -3  -4   9        0.78        0.61      1.23 o 
  -2  -4   9      117.20      117.41      6.25 o 
  -1  -4   9       28.17       26.99      4.45 o 
   0  -4   9        0.09        0.80      1.34 o 
   1  -4   9       24.10       24.49      4.78 o 
   2  -4   9       45.77       42.76      3.70 o 
   3  -4   9       13.09       18.60      6.34 o 
   4  -4   9        6.97       10.98      2.07 o 
   5  -4   9        2.40        3.80      2.07 o 
  -5  -3   9        7.40       12.88      2.41 o 
  -4  -3   9       14.67       13.21      2.39 o 
  -3  -3   9       25.99       29.01      3.22 o 
  -2  -3   9       11.14       11.64      2.26 o 
  -1  -3   9       38.88       42.24      3.62 o 
   0  -3   9        0.47        1.14      2.64 o 
   1  -3   9      223.16      203.95      7.49 o 
   2  -3   9       99.69       87.91      4.96 o 
   3  -3   9        3.03        3.70      1.48 o 
   4  -3   9        2.17        0.99      1.07 o 
   5  -3   9        0.93       -1.99      1.99 o 
  -5  -2   9       10.10        7.36      2.60 o 
  -4  -2   9       14.29       11.49      3.02 o 
  -3  -2   9        0.53       -0.94      1.82 o 
  -2  -2   9        3.69        0.57      1.85 o 
  -1  -2   9     1054.80     1024.33     23.64 o 
   0  -2   9      499.80      487.26     11.36 o 
   1  -2   9       27.69       27.86      2.86 o 
   2  -2   9       96.85       77.97      4.51 o 
   3  -2   9      222.17      202.51      7.19 o 
   4  -2   9        1.24       -0.51      1.69 o 
   5  -2   9       10.84        8.83      2.99 o 
   6  -2   9        6.81        9.88      2.09 o 
  -5  -1   9        8.81        9.10      2.74 o 
  -4  -1   9       37.75       40.74      4.92 o 
  -3  -1   9       39.80       37.43      4.59 o 
  -2  -1   9      173.92      168.58      9.23 o 
  -1  -1   9      233.00      238.96     10.76 o 
   0  -1   9      482.02      483.15     15.24 o 
   1  -1   9       57.64       56.96      5.41 o 
   2  -1   9       16.64       18.68      2.30 o 
   3  -1   9       13.51       12.38      1.92 o 
   4  -1   9        2.31        1.74      1.05 o 
   5  -1   9       11.30       11.79      3.10 o 
   6  -1   9       36.16       34.69      3.52 o 
  -5   0   9        6.12       10.94      3.48 o 
  -4   0   9       61.59       58.23      5.43 o 
  -3   0   9       12.35       12.38      2.06 o 
  -2   0   9       46.12       43.62      4.63 o 
  -1   0   9       35.87       36.39      4.20 o 
   0   0   9      439.24      416.21     13.75 o 
   1   0   9      162.04      157.91      8.77 o 
   2   0   9        0.23        0.81      2.13 o 
   3   0   9       22.42       21.18      2.34 o 
   4   0   9        1.81        3.41      1.76 o 
   5   0   9       27.74       24.99      4.10 o 
   6   0   9        1.62        0.79      1.71 o 
   7   0   9        0.00        0.27      3.36 o 
  -5   1   9        6.45        9.59      3.36 o 
  -4   1   9        0.00        1.71      2.22 o 
  -3   1   9        7.17       10.77      1.41 o 
  -2   1   9      265.84      260.06     22.19 o 
  -1   1   9        0.19        0.32      1.50 o 
   0   1   9       39.99       41.62      4.33 o 
   1   1   9      777.06      795.80     19.64 o 
   2   1   9      130.32      140.39      8.35 o 
   3   1   9        1.70        3.23      2.27 o 
   4   1   9        1.51        3.28      1.42 o 
   5   1   9       21.12       16.03      2.28 o 
   6   1   9       15.22       12.25      2.99 o 
   7   1   9       49.91       53.55      4.43 o 
  -4   2   9        2.53        7.12      2.97 o 
  -3   2   9       60.97       45.53      3.60 o 
  -2   2   9       42.75       40.94      2.54 o 
  -1   2   9        3.79        1.02      0.91 o 
   0   2   9        2.28        2.97      1.18 o 
   1   2   9       24.90       29.85      3.89 o 
   2   2   9        1.99        0.37      1.68 o 
   3   2   9        0.19        0.64      0.85 o 
   4   2   9        7.40        4.74      2.21 o 
   5   2   9       86.81       82.53      4.55 o 
   6   2   9      139.02      140.63      6.36 o 
   7   2   9       86.73       86.91      5.38 o 
  -4   3   9        0.63        0.15      1.50 o 
  -3   3   9       34.81       29.36      3.04 o 
  -2   3   9        0.99        1.71      0.81 o 
  -1   3   9       41.11       37.76      2.36 o 
   0   3   9      227.35      238.43      6.10 o 
   1   3   9        1.38        2.90      1.07 o 
   2   3   9        3.03        4.29      2.42 o 
   3   3   9        0.46        2.04      0.81 o 
   4   3   9       53.24       56.87      3.32 o 
   5   3   9        7.89        8.52      1.55 o 
   6   3   9       40.45       39.28      3.38 o 
   7   3   9       35.44       35.04      6.99 o 
  -4   4   9        0.73        0.58      1.20 o 
  -3   4   9        0.21        1.46      1.17 o 
  -2   4   9        1.83       -0.49      1.19 o 
  -1   4   9       45.12       46.41      2.69 o 
   0   4   9        1.08       -0.21      0.95 o 
   1   4   9       36.38       36.48      2.69 o 
   2   4   9       12.80       15.20      1.68 o 
   3   4   9       78.95       81.75      5.28 o 
   4   4   9        0.31        0.58      0.58 o 
   5   4   9       30.80       30.90      4.67 o 
   6   4   9       31.46       30.99      4.84 o 
   7   4   9       21.75       19.98      4.10 o 
  -3   5   9        6.40        5.13      1.75 o 
  -2   5   9        2.05        0.71      1.40 o 
  -1   5   9        6.85        3.75      2.92 o 
   0   5   9       58.68       55.05      2.93 o 
   1   5   9        7.77        5.98      1.33 o 
   2   5   9       24.62       29.44      4.18 o 
   3   5   9        1.78        4.30      2.16 o 
   4   5   9       36.53       36.17      4.82 o 
   5   5   9        2.25        0.62      1.98 o 
   6   5   9       45.49       39.30      5.55 o 
   7   5   9       78.31       75.90      7.77 o 
  -2   6   9       15.05       14.18      2.45 o 
  -1   6   9        9.42       10.81      3.37 o 
   0   6   9       14.10       15.52      3.38 o 
   1   6   9       23.79       27.64      2.81 o 
   2   6   9        0.00       -1.29      1.71 o 
   3   6   9       55.06       57.74      5.66 o 
   4   6   9        7.77        3.85      2.19 o 
   5   6   9       16.85       13.85      3.54 o 
   6   6   9       12.73       11.88      3.60 o 
   7   6   9        7.99        8.60      3.19 o 
  -1   7   9        0.65        0.24      1.81 o 
   0   7   9       79.18       69.01      7.39 o 
   1   7   9      178.68      174.04     11.10 o 
   2   7   9       11.85       12.33      3.56 o 
   3   7   9        4.32        1.09      1.79 o 
   4   7   9       10.50        6.73      2.27 o 
   5   7   9       44.45       48.90      5.98 o 
   6   7   9       10.61       18.67      4.27 o 
   7   7   9        8.12        9.23      3.17 o 
   0   8   9        4.63        0.19      2.06 o 
   1   8   9       29.77       28.43      4.91 o 
   2   8   9        0.18        3.40      1.93 o 
   3   8   9       11.29       10.73      2.12 o 
   4   8   9       40.85       43.80      5.33 o 
   5   8   9       83.81       91.96      8.17 o 
   6   8   9        1.39        2.21      1.80 o 
   1   9   9      149.48      177.18     12.37 o 
   2   9   9        0.03        1.84      2.16 o 
   3   9   9       32.83       33.25      5.41 o 
   4   9   9       11.10        9.83      2.64 o 
   5   9   9       16.86       17.71      3.03 o 
  -2  -6  10       50.07       56.92      4.96 o 
  -1  -6  10        0.45        0.13      1.23 o 
   0  -6  10        7.15       10.30      2.29 o 
   1  -6  10        0.77        0.64      2.86 o 
  -3  -5  10        7.01       10.05      2.32 o 
  -2  -5  10        7.62        9.77      2.22 o 
  -1  -5  10        0.06       -0.79      1.39 o 
   0  -5  10        0.07        0.75      1.55 o 
   1  -5  10        6.84        6.49      1.82 o 
   2  -5  10        3.40        3.84      3.04 o 
   3  -5  10       47.48       59.42      4.68 o 
  -4  -4  10        0.55       -1.30      1.31 o 
  -3  -4  10       34.29       38.05      5.34 o 
  -2  -4  10        9.54        9.76      2.12 o 
  -1  -4  10        7.21        5.95      1.93 o 
   0  -4  10       11.10        8.92      2.15 o 
   1  -4  10        0.47        0.61      1.80 o 
   2  -4  10        5.14        4.03      2.41 o 
   3  -4  10        0.00        0.41      1.24 o 
   4  -4  10        0.78        1.09      3.08 o 
  -4  -3  10       13.32       14.51      2.56 o 
  -3  -3  10       14.86       25.31      3.67 o 
  -2  -3  10        0.00        0.25      1.83 o 
  -1  -3  10        2.93        4.80      2.04 o 
   0  -3  10       20.22       19.03      2.60 o 
   1  -3  10       97.67      103.49      5.66 o 
   2  -3  10       21.60       15.07      2.34 o 
   3  -3  10       58.71       54.97      4.19 o 
   4  -3  10       15.88       14.04      2.28 o 
   5  -3  10        0.04       -0.08      1.57 o 
  -4  -2  10        5.60        4.13      2.27 o 
  -3  -2  10       47.46       48.47      5.69 o 
  -2  -2  10       24.66       28.04      4.29 o 
  -1  -2  10      101.40      103.70      7.82 o 
   0  -2  10       78.04       81.19      4.95 o 
   1  -2  10        6.33        6.88      3.88 o 
   2  -2  10       60.95       47.77      3.79 o 
   3  -2  10        0.61        0.26      1.14 o 
   4  -2  10        6.66        4.33      1.41 o 
   5  -2  10        0.10       -1.15      2.27 o 
  -4  -1  10        5.25        4.08      2.30 o 
  -3  -1  10       13.03        6.81      2.29 o 
  -2  -1  10       66.95       62.28      6.10 o 
  -1  -1  10      116.34      116.36      7.94 o 
   0  -1  10       47.84       46.16      5.20 o 
   1  -1  10        4.53        4.35      2.39 o 
   2  -1  10       68.09       68.64      4.37 o 
   3  -1  10      359.81      360.22     11.24 o 
   4  -1  10      167.09      148.94      8.41 o 
   5  -1  10        1.07        3.33      2.34 o 
   6  -1  10        1.45        1.17      2.78 o 
  -4   0  10        6.87        7.88      2.44 o 
  -3   0  10      113.60      123.74      8.23 o 
  -2   0  10        0.10       -0.30      1.49 o 
  -1   0  10        2.59        1.68      1.60 o 
   0   0  10       19.08       21.09      3.44 o 
   1   0  10      696.86      668.98     18.58 o 
   2   0  10        5.71        8.04      2.86 o 
   3   0  10       27.98       31.68      6.41 o 
   4   0  10      141.42      137.53      5.89 o 
   5   0  10      142.38      151.79     10.14 o 
   6   0  10        0.02        1.22      1.23 o 
  -4   1  10        6.52        8.45      3.09 o 
  -3   1  10       29.72       25.65      2.80 o 
  -2   1  10      134.82      136.35      5.63 o 
  -1   1  10        1.94        4.38      2.00 o 
   0   1  10      392.33      383.27     13.47 o 
   1   1  10      373.72      386.17     14.28 o 
   2   1  10        1.48       -0.27      1.91 o 
   3   1  10       12.45       12.78      3.26 o 
   4   1  10       13.50       12.14      1.85 o 
   5   1  10        0.02       -0.55      2.22 o 
   6   1  10       35.79       37.63      6.35 o 
   7   1  10        1.05        2.15      1.42 o 
  -4   2  10        2.04        0.30      1.86 o 
  -3   2  10        1.07        1.11      1.57 o 
  -2   2  10       95.38       79.66      3.66 o 
  -1   2  10       57.90       45.45      3.31 o 
   0   2  10        6.88        3.02      2.08 o 
   1   2  10        2.10        2.22      2.00 o 
   2   2  10       79.57       81.03      6.76 o 
   3   2  10        6.11        3.42      2.36 o 
   4   2  10        3.22        1.80      1.90 o 
   5   2  10        2.98        4.35      1.40 o 
   6   2  10        0.44        0.59      1.10 o 
   7   2  10       81.32       72.11      5.05 o 
  -3   3  10        1.02        1.15      1.29 o 
  -2   3  10        0.00        0.59      3.05 o 
  -1   3  10        5.92        7.75      1.37 o 
   0   3  10      196.87      180.88      6.17 o 
   1   3  10        6.05        5.54      3.63 o 
   2   3  10        6.71        6.17      1.22 o 
   3   3  10       58.21       54.21      5.90 o 
   4   3  10        2.63        2.56      2.35 o 
   5   3  10       54.77       60.87      4.13 o 
   6   3  10        0.10        0.70      0.97 o 
   7   3  10        1.67        0.34      1.74 o 
  -3   4  10       16.36       16.34      2.54 o 
  -2   4  10        0.54        1.39      1.96 o 
  -1   4  10      165.48      149.38      8.50 o 
   0   4  10       50.07       52.56      2.77 o 
   1   4  10       55.26       52.60      3.33 o 
   2   4  10        9.48        9.07      1.44 o 
   3   4  10        0.38       -2.11      2.25 o 
   4   4  10       13.57       16.93      3.78 o 
   5   4  10       47.73       60.06      6.67 o 
   6   4  10        2.61        2.39      2.20 o 
   7   4  10       68.93       63.85      7.28 o 
  -2   5  10        8.44        7.67      1.75 o 
  -1   5  10       12.73       11.09      2.06 o 
   0   5  10       13.97       10.90      1.51 o 
   1   5  10        0.63       -0.15      0.90 o 
   2   5  10       71.38       76.00      6.38 o 
   3   5  10        3.21        2.36      2.31 o 
   4   5  10        5.81        6.20      2.89 o 
   5   5  10      148.06      141.94      9.88 o 
   6   5  10      102.45       99.77      8.87 o 
   7   5  10        4.24        2.13      2.04 o 
  -2   6  10        5.38        1.56      2.19 o 
  -1   6  10        2.32        3.39      2.71 o 
   0   6  10        6.82        4.96      2.52 o 
   1   6  10      119.05      119.69      5.83 o 
   2   6  10        0.45        1.30      1.79 o 
   3   6  10       25.99       31.78      4.66 o 
   4   6  10       41.43       43.79      5.50 o 
   5   6  10        1.53        1.97      1.76 o 
   6   6  10       18.70       18.10      4.33 o 
   7   6  10        1.61        2.98      2.52 o 
  -1   7  10       27.22       34.32      5.50 o 
   0   7  10       29.58       24.29      4.56 o 
   1   7  10        1.15       -0.48      1.83 o 
   2   7  10      130.96      133.55     19.49 o 
   3   7  10        6.80        8.81      2.57 o 
   4   7  10        4.13        5.61      2.70 o 
   5   7  10       34.74       38.46      5.40 o 
   6   7  10        0.22        1.02      2.00 o 
   1   8  10       21.61       19.87      4.46 o 
   2   8  10        6.73        3.40      2.47 o 
   3   8  10        4.74        5.60      1.75 o 
   4   8  10       74.43       78.97      7.37 o 
   5   8  10       32.21       17.19      3.99 o 
   3   9  10      105.91      101.83      9.43 o 
  -2  -5  11        0.00       -1.14      1.25 o 
  -1  -5  11        6.21        5.31      1.79 o 
   0  -5  11        0.01        0.62      1.67 o 
   1  -5  11        2.61        5.80      1.63 o 
   2  -5  11        0.00        0.22      1.65 o 
  -3  -4  11        0.04        0.94      1.49 o 
  -2  -4  11        1.36        1.64      1.60 o 
  -1  -4  11       13.67       11.20      2.36 o 
   0  -4  11       67.42       65.32      4.94 o 
   1  -4  11       13.75       12.28      2.37 o 
   2  -4  11        0.17        1.06      1.84 o 
   3  -4  11        2.73        1.44      2.00 o 
  -3  -3  11        8.42        8.86      2.33 o 
  -2  -3  11       34.41       28.54      3.36 o 
  -1  -3  11       19.22       28.14      3.49 o 
   0  -3  11       26.74       32.27      9.38 o 
   1  -3  11        8.34       12.84      2.80 o 
   2  -3  11        1.31       -1.04      1.31 o 
   3  -3  11       14.67       23.37      3.36 o 
   4  -3  11        1.74        2.73      1.56 o 
  -3  -2  11       25.58       20.95      4.22 o 
  -2  -2  11       12.18       12.55      3.10 o 
  -1  -2  11       10.58       10.86      3.02 o 
   0  -2  11       31.06       27.34      3.16 o 
   1  -2  11        6.09        3.51      2.28 o 
   2  -2  11       15.66       17.20      4.87 o 
   3  -2  11       47.44       48.30      3.99 o 
   4  -2  11       13.56       11.82      2.16 o 
   5  -2  11       16.87       19.68      4.42 o 
  -3  -1  11       11.38       15.55      3.30 o 
  -2  -1  11        2.04       -1.47      1.82 o 
  -1  -1  11        0.07        1.76      1.98 o 
   0  -1  11       36.52       36.55      4.89 o 
   1  -1  11       28.16       28.32      4.44 o 
   2  -1  11       11.16        9.28      2.14 o 
   3  -1  11      141.38      122.17      8.54 o 
   4  -1  11       19.76       18.09      2.55 o 
   5  -1  11        0.23       -0.21      2.00 o 
  -3   0  11        5.38        7.55      2.47 o 
  -2   0  11       43.35       49.94      5.46 o 
  -1   0  11       15.03       15.97      3.14 o 
   0   0  11      166.63      151.59      9.30 o 
   1   0  11      412.39      407.84     15.31 o 
   2   0  11        0.06        1.67      2.31 o 
   3   0  11       25.72       26.33      2.93 o 
   4   0  11       43.71       46.56      3.75 o 
   5   0  11       35.27       39.10      5.75 o 
   6   0  11        3.91        3.18      1.70 o 
  -3   1  11       16.38       12.00      2.18 o 
  -2   1  11        1.14        1.68      1.04 o 
  -1   1  11        0.15        2.17      1.83 o 
   0   1  11       27.05       28.38      4.06 o 
   1   1  11      137.43      143.94      8.86 o 
   2   1  11      133.31      133.71      9.15 o 
   3   1  11       18.77       17.89      3.61 o 
   4   1  11        3.80        3.51      1.31 o 
   5   1  11       74.37       77.35      7.73 o 
   6   1  11       19.39       18.96      2.81 o 
  -3   2  11        9.86       12.20      3.36 o 
  -2   2  11        9.30        5.75      1.25 o 
  -1   2  11       11.12        9.30      1.97 o 
   0   2  11        0.28        1.15      0.96 o 
   1   2  11       34.52       33.78      4.59 o 
   2   2  11      214.45      231.87     11.84 o 
   3   2  11      121.31      118.57      8.73 o 
   4   2  11        0.13        1.51      2.69 o 
   5   2  11       42.35       52.82      4.01 o 
   6   2  11       39.61       38.67      3.63 o 
  -3   3  11        9.45        9.41      2.10 o 
  -2   3  11        7.58        9.62      2.01 o 
  -1   3  11        6.24        1.27      1.14 o 
   0   3  11      174.33      178.92      6.51 o 
   1   3  11        0.75        1.24      1.19 o 
   2   3  11      586.07      588.10     10.86 o 
   3   3  11      437.05      457.97     17.13 o 
   4   3  11        0.00       -0.13      2.04 o 
   5   3  11       21.35       19.31      4.36 o 
   6   3  11       12.29       15.24      4.00 o 
   7   3  11        0.11        1.14      2.05 o 
  -2   4  11       16.17       18.22      2.69 o 
  -1   4  11       50.49       44.55      3.79 o 
   0   4  11       25.92       27.28      2.56 o 
   1   4  11        4.20        4.49      1.41 o 
   2   4  11       12.85       14.07      3.32 o 
   3   4  11       71.97       73.92      6.98 o 
   4   4  11       61.27       64.10      6.69 o 
   5   4  11        0.33        2.91      2.58 o 
   6   4  11       11.68        9.86      3.17 o 
   7   4  11       15.77       12.03      4.05 o 
  -2   5  11        0.79        0.05      2.74 o 
  -1   5  11        2.51        2.35      1.48 o 
   0   5  11        1.05        0.22      1.13 o 
   1   5  11       35.97       34.77      5.02 o 
   2   5  11      120.22      114.92      8.31 o 
   3   5  11       49.61       57.65      6.15 o 
   4   5  11        0.00        0.27      2.06 o 
   5   5  11       15.16       13.24      3.44 o 
   6   5  11        3.19        4.63      2.81 o 
  -1   6  11       10.81       13.56      2.34 o 
   0   6  11        3.11        3.85      4.08 o 
   1   6  11       35.31       39.53      3.60 o 
   2   6  11        0.88        0.16      1.63 o 
   3   6  11        2.11        2.95      2.23 o 
   4   6  11       13.29        7.60      2.96 o 
   5   6  11        0.03        0.45      1.70 o 
   6   6  11        3.49        4.05      2.74 o 
   0   7  11        2.02        4.06      3.05 o 
   1   7  11        5.23        5.05      2.71 o 
   2   7  11        0.00        2.34      1.47 o 
   3   7  11       11.27       14.84      3.58 o 
   4   7  11       22.29       22.82      4.36 o 
   5   7  11        0.05       -2.38      2.41 o 
   6   7  11        7.08       13.11      4.05 o 
   2   8  11       18.62       23.04      4.67 o 
   3   8  11       38.14       34.23      3.72 o 
   4   8  11       11.65        8.25      2.93 o 
  -1  -4  12        7.11       13.58      2.71 o 
   0  -4  12        0.57        0.74      1.94 o 
   1  -4  12       16.30       15.59      2.63 o 
   2  -4  12        3.87        6.69      2.02 o 
  -2  -3  12       16.23       17.72      2.88 o 
  -1  -3  12        2.28        0.18      2.37 o 
   0  -3  12        4.42        2.59      3.47 o 
   1  -3  12        8.04        5.52      2.40 o 
   2  -3  12        5.34        3.77      3.12 o 
   3  -3  12       13.41       15.27      4.45 o 
  -2  -2  12       11.32       13.13      3.63 o 
  -1  -2  12       37.88       34.29      3.75 o 
   0  -2  12       21.85       18.43      2.73 o 
   1  -2  12        4.26        4.28      2.60 o 
   2  -2  12       37.45       39.34      7.25 o 
   3  -2  12        1.07       -0.17      1.19 o 
   4  -2  12        4.04        6.80      2.47 o 
  -3  -1  12        0.57       -1.54      2.02 o 
  -2  -1  12        0.11        0.50      1.86 o 
  -1  -1  12       20.80       20.54      3.81 o 
   0  -1  12        0.60        3.50      2.14 o 
   1  -1  12        0.19       -1.85      1.88 o 
   2  -1  12        0.01        2.08      1.50 o 
   3  -1  12        0.32       -1.09      1.21 o 
   4  -1  12        5.71        3.24      1.67 o 
   5  -1  12        2.93        0.34      2.00 o 
  -3   0  12       27.38       32.02      4.80 o 
  -2   0  12        3.21        7.31      2.51 o 
  -1   0  12       62.48       74.62      6.95 o 
   0   0  12       92.11      105.09      8.23 o 
   1   0  12        0.09        2.64      2.08 o 
   2   0  12        3.09        6.89      2.99 o 
   3   0  12        0.31       -0.69      1.27 o 
   4   0  12        1.88        0.81      1.17 o 
   5   0  12       21.62       20.35      4.46 o 
  -2   1  12        3.18        6.23      2.55 o 
  -1   1  12        0.82       -1.34      1.34 o 
   0   1  12       38.54       43.36      5.24 o 
   1   1  12       13.30       15.23      3.54 o 
   2   1  12       11.71       14.93      3.50 o 
   3   1  12       78.16       89.73      8.20 o 
   4   1  12       15.70       15.00      2.29 o 
   5   1  12      250.19      249.52     14.20 o 
   6   1  12        0.52        1.72      2.96 o 
  -2   2  12        1.52        1.34      1.13 o 
  -1   2  12       83.95       96.35      5.28 o 
   0   2  12        0.76        0.41      1.15 o 
   1   2  12        2.88        0.94      0.98 o 
   2   2  12      145.98      151.63     10.15 o 
   3   2  12      288.45      272.14     13.87 o 
   4   2  12       17.06       15.73      3.78 o 
   5   2  12       61.84       68.22      7.51 o 
   6   2  12      105.27      100.47      9.36 o 
  -2   3  12        2.72        2.70      1.56 o 
  -1   3  12       25.37       23.42      4.58 o 
   0   3  12        2.68        5.10      1.60 o 
   1   3  12        3.93        4.75      1.20 o 
   2   3  12      151.12      152.54     10.08 o 
   3   3  12        7.51        5.38      2.26 o 
   4   3  12        4.42        2.40      2.32 o 
   5   3  12        1.51        0.48      1.80 o 
   6   3  12       18.61       20.06      4.42 o 
  -1   4  12       22.30       18.97      3.37 o 
   0   4  12       54.33       51.86      4.45 o 
   1   4  12        0.45       -0.11      1.17 o 
   2   4  12       11.32       14.52      3.59 o 
   3   4  12       45.39       43.10      5.65 o 
   4   4  12       27.81       37.86      5.78 o 
   5   4  12       55.28       55.15      6.78 o 
   6   4  12       17.29       19.30      4.69 o 
  -1   5  12        0.15       -1.50      1.51 o 
   0   5  12       18.76       28.61      3.19 o 
   1   5  12       17.86       14.56      3.27 o 
   2   5  12       85.51      100.29      8.10 o 
   3   5  12        1.67        4.95      2.64 o 
   4   5  12      102.78      114.29      9.30 o 
   5   5  12       28.91       33.58      5.53 o 
   6   5  12        0.08        4.46      2.70 o 
   0   6  12        0.01        2.78      1.40 o 
   1   6  12      106.95      103.87      9.32 o 
   2   6  12        0.11       -1.25      1.93 o 
   3   6  12       21.94       26.65      4.48 o 
   4   6  12        2.52        2.33      2.44 o 
   5   6  12        0.73        2.27      2.58 o 
   2   7  12       18.29       15.51      4.04 o 
   3   7  12        7.04        7.74      3.11 o 
   4   7  12       32.21       29.70      5.03 o 
   1  -3  13       48.61       69.33      5.41 o 
  -1  -2  13        1.09        2.76      1.80 o 
   0  -2  13        6.23        5.75      2.17 o 
   1  -2  13        0.27       -1.49      1.49 o 
   2  -2  13       19.00       19.28      3.93 o 
   3  -2  13        5.78        4.22      1.72 o 
  -1  -1  13        2.13        6.90      2.90 o 
   0  -1  13       30.64       33.33      5.18 o 
   1  -1  13       15.45       23.21      3.04 o 
   2  -1  13       15.50       15.37      3.31 o 
   3  -1  13       14.15       17.15      2.69 o 
   4  -1  13        5.85       11.09      3.18 o 
  -1   0  13        7.11        4.91      2.32 o 
   0   0  13        4.47        7.18      2.92 o 
   1   0  13        1.35       -1.49      2.15 o 
   2   0  13        4.40        1.88      1.99 o 
   3   0  13        2.22        2.02      1.50 o 
   4   0  13        0.84        0.57      1.38 o 
  -1   1  13       32.03       40.53      5.30 o 
   0   1  13        2.83        5.02      2.64 o 
   1   1  13        0.47        1.09      1.65 o 
   2   1  13       29.91       37.30      5.59 o 
   3   1  13        3.98        1.04      2.10 o 
   4   1  13        4.06        4.28      1.46 o 
   5   1  13        0.01        0.19      2.37 o 
  -1   2  13       11.83       13.69      2.20 o 
   0   2  13        7.03        5.98      1.67 o 
   1   2  13       15.07       17.10      3.47 o 
   2   2  13       27.61       23.53      4.65 o 
   3   2  13       23.45       23.22      4.54 o 
   4   2  13        0.60       -1.27      2.37 o 
   5   2  13        1.61        2.12      2.83 o 
  -1   3  13        1.77        2.22      2.31 o 
   0   3  13        0.22        1.20      1.21 o 
   1   3  13        0.76        0.08      1.60 o 
   2   3  13        6.09        7.02      2.66 o 
   3   3  13       53.33       66.47      7.24 o 
   4   3  13       59.42       69.52      7.70 o 
   5   3  13       79.86       89.00      8.88 o 
   0   4  13        0.35        3.35      1.89 o 
   1   4  13       23.46       20.90      2.75 o 
   2   4  13       23.21       20.52      4.11 o 
   3   4  13       29.06       27.90      5.02 o 
   4   4  13       27.65       20.90      4.47 o 
   5   4  13       53.93       75.96      8.41 o 
   1   5  13       16.82       10.60      3.03 o 
   2   5  13       42.58       54.10      6.42 o 
   3   5  13       46.73       41.06      5.72 o 
   4   5  13      258.32      258.82     14.53 o 
   5   5  13       41.57       42.36      6.33 o 
   2   6  13       66.41       68.54      7.08 o 
   3   6  13        4.77        9.35      2.86 o 
   4   6  13       34.83       38.94      5.91 o 
   1   0  14        1.02        2.74      2.32 o 
   2   0  14        1.00       -1.37      2.48 o 
   3   0  14       11.84       13.84      2.74 o 
   0   1  14       37.90       42.67      5.67 o 
   1   1  14        0.04       -0.54      2.16 o 
   2   1  14       14.16       10.93      3.60 o 
   3   1  14        1.56        4.83      3.53 o 
   1   2  14       50.37       53.09      6.33 o 
   2   2  14        6.15       11.01      2.33 o 
   3   2  14        3.02        1.23      2.52 o 
   4   2  14        1.71        1.22      2.44 o 
   1   3  14       35.51       38.49      5.28 o 
   2   3  14       27.95       34.91      3.79 o 
   3   3  14       12.01        8.44      3.18 o 
   4   3  14        6.66       10.06      3.41 o 
   2   4  14        4.17        4.58      2.70 o 
   3   4  14        0.03       -2.35      2.76 o 
                                                 
